# Supplementary material for: Inhibiting KCNMA1-AS1 promotes osteogenic differentiation of HBMSCs via miR-1303/cochlin axis
Source: J Orthop Surg Res. 2023 Jan 30;18:73. doi: 10.1186/s13018-023-03538-6 (PMC9885668; doi:10.1186/s13018-023-03538-6)
Supplement: Supplementary file 1 — Additional file 1: Table S1. Differentially expressed miRNAs between control subjects and osteoporosis subjects. [file 13018_2023_3538_MOESM1_ESM.xls]

miRNA	logFC	adj.P.Val
hsa-miR-645	-20.51091745	0.00021577
hsa-miR-4534	19.99508983	0.000233209
hsa-miR-99b-5p	20.052726	0.000236802
hsa-miR-4297	-20.13577923	0.000241407
hsa-miR-5194	-19.48543273	0.000295236
hsa-miR-769-5p	-19.21125813	0.000324207
hsa-let-7g-5p	-18.15021645	0.000445438
hsa-miR-1303	-18.11716541	0.000449028
hsa-miR-765	-18.68231675	0.000574888
hsa-miR-5195-3p	-15.3283298	0.044816143
hsa-miR-185-5p	-15.07735894	0.047146153
hsa-miR-6503-5p	-14.91573092	0.048241491
