# Supplementary material for: Inhibiting KCNMA1-AS1 promotes osteogenic differentiation of HBMSCs via miR-1303/cochlin axis
Source: J Orthop Surg Res. 2023 Jan 30;18:73. doi: 10.1186/s13018-023-03538-6 (PMC9885668; doi:10.1186/s13018-023-03538-6)
Supplement: Supplementary file 2 — Additional file 2: Table S2. Differentially expressed mRNAs between control subjects and osteoporosis subjects in the GSE35958. [file 13018_2023_3538_MOESM2_ESM.xls]

mRNA	logFC	adj.P.Val
PPP3R1	-3.569117714	1.50E-08
NUCB1	3.513057117	3.91E-08
TRAPPC1	3.317075899	4.23E-08
PKM	3.351348621	4.82E-08
COL6A1	3.520166233	7.61E-08
CTSZ	-3.831488418	7.89E-08
YWHAE	3.877074641	1.07E-07
ZFP36L2	5.209178258	1.10E-07
CDC42EP1	2.780183981	1.95E-07
BHLHE40	2.945634531	2.39E-07
ZYX	3.040386226	2.70E-07
CYB5R3	3.147055124	2.92E-07
SMTN	2.46734808	3.76E-07
LRRC41	2.167869376	3.77E-07
SORBS3	3.219132422	3.86E-07
TAF15	-2.784557394	3.90E-07
PEA15	2.681574332	3.97E-07
SBNO2	2.519478596	4.01E-07
VAMP2	2.708456595	4.55E-07
TRIM28	2.439789868	5.13E-07
PPP1R9B	2.719939553	5.38E-07
C16orf58	2.666939251	5.44E-07
MARCKS	2.432180339	5.59E-07
MTA1	3.116065125	5.74E-07
BTBD2	3.073453357	5.91E-07
UBA1	2.462517601	6.38E-07
MAZ	3.48092913	6.48E-07
MALRD1	-3.388493553	6.66E-07
DRAP1	2.080478741	6.90E-07
TMEM214	2.117696774	7.35E-07
CDK16	2.314697219	7.74E-07
BCL3	3.777904161	8.10E-07
PLD3	2.923782605	8.27E-07
PARVB	2.182664442	8.63E-07
HPCAL1	2.361709879	9.70E-07
SHC1	2.962406834	9.85E-07
PPDPF	2.813130473	1.00E-06
SPTAN1	2.969276985	1.00E-06
MLF2	2.385983297	1.02E-06
CENPB	2.074604382	1.04E-06
TMEM259	2.358909211	1.07E-06
GRINA	2.539314444	1.10E-06
COL6A2	2.421727632	1.17E-06
ACO2	1.997726311	1.23E-06
ZNF573	-1.829105434	1.45E-06
HSPB6	3.120508696	1.71E-06
FSBP	-2.414616045	1.74E-06
PSMF1	1.808458957	1.95E-06
PPP1R15A	2.377334974	2.01E-06
DDX39B	2.092284985	2.09E-06
TLN1	2.652482007	2.10E-06
CLPTM1	2.137592213	2.15E-06
ASXL2	2.627957669	2.27E-06
WBP2	2.171178786	2.54E-06
PEX19	1.744941891	2.55E-06
PRPF39	-1.604097311	2.63E-06
PPP2R1A	2.049009268	2.63E-06
EPHX1	2.845745889	2.91E-06
CFL1	2.47151959	2.92E-06
CNOT3	2.39603457	3.04E-06
PPP3CA	-1.976362878	3.26E-06
MTMR9	-1.758106991	3.48E-06
YIF1B	2.251065263	3.48E-06
SLC35A2	2.261737819	3.55E-06
CKM	2.833760464	3.56E-06
DMPK	3.627774523	3.57E-06
MAP1S	1.642082851	3.58E-06
LARP1	1.892993945	3.63E-06
LRFN5	-2.246281022	3.65E-06
SELENON	1.833449078	3.99E-06
MLEC	-1.693088192	4.08E-06
ITGB2	2.552749968	4.18E-06
ATG13	2.007617894	4.21E-06
MED15	1.806625055	4.31E-06
NPRL3	2.178823861	4.34E-06
RNF26	2.021980591	4.38E-06
BSG	2.240646331	4.49E-06
ARHGEF1	1.847616549	4.88E-06
ZIC1	-4.27817154	4.93E-06
JOSD2	2.505880987	4.95E-06
C9orf16	2.189356762	4.96E-06
PLXNA3	4.486386849	5.00E-06
PRR14	3.80948919	5.12E-06
AP2M1	1.747561715	5.18E-06
RAD23A	2.082420199	5.25E-06
ABTB1	4.313488552	5.34E-06
ILK	1.979880371	5.41E-06
VEGFB	2.672027197	5.85E-06
GBF1	1.463992607	5.99E-06
ADAM15	1.754710256	6.35E-06
PDLIM7	2.281634152	6.36E-06
TRAF7	2.275913276	6.49E-06
N4BP2	-1.827278108	6.54E-06
CYP4X1	-3.368477962	6.97E-06
DAGLA	2.28939833	7.02E-06
MAF1	1.96501195	7.36E-06
DCAF16	-1.714557645	7.45E-06
MRGPRE	-2.64720021	7.47E-06
ATXN2L	2.155801587	7.67E-06
PTPN23	1.623849669	7.80E-06
CALCOCO1	2.276205176	8.46E-06
DDR2	1.780946033	8.46E-06
CBX4	2.542465398	8.54E-06
BANF1	2.398333907	8.64E-06
ITGA11	3.379688519	8.96E-06
CTNND1	2.695395841	9.00E-06
CAMK2G	1.650233892	9.21E-06
SOGA1	1.581275041	9.57E-06
HGS	1.79210993	9.57E-06
ABHD14B	1.969363797	9.72E-06
AP2A1	3.454822369	9.81E-06
LAMP1	1.622950116	1.02E-05
DNAJB5	4.135524971	1.02E-05
HDAC9	2.514302185	1.07E-05
EME1	-1.969646556	1.09E-05
CAPN15	2.090788713	1.12E-05
CERCAM	2.135232229	1.13E-05
FGFRL1	1.563779458	1.18E-05
RHOG	1.347776889	1.19E-05
CST3	1.682326824	1.20E-05
CALR	2.66646235	1.31E-05
PPP1R3B	1.894785406	1.33E-05
ZNF275	1.963872352	1.37E-05
LOXL2	3.849587646	1.40E-05
BCL2L1	3.465515643	1.41E-05
SH3GLB2	2.257371528	1.41E-05
AGPAT1	1.45518859	1.51E-05
GDI1	1.50595627	1.52E-05
ZDHHC8	2.048151716	1.55E-05
ERCC2	1.493799275	1.56E-05
PLCD3	2.857633915	1.57E-05
ZNF720	-2.192114312	1.67E-05
FOXC2	2.300447019	1.68E-05
NAPA	2.812676888	1.68E-05
FGF9	-2.184024191	1.70E-05
FOSL1	1.971791976	1.71E-05
NBL1	2.341362483	1.74E-05
IRF3	1.467404299	1.74E-05
AKT1	1.568278585	1.82E-05
RRBP1	2.005734522	1.84E-05
JUND	3.466078538	1.88E-05
TRIM64B	2.823625849	1.92E-05
MINK1	1.747556383	1.92E-05
UBXN6	1.599746848	1.97E-05
FOSL2	2.11689413	1.98E-05
CAPN5	1.76183428	2.06E-05
MT-ND5	2.281721632	2.09E-05
RRAGB	-1.466107273	2.12E-05
SMARCB1	1.960874635	2.14E-05
MYL9	1.889130798	2.20E-05
SNX27	1.66743725	2.21E-05
GPR176	2.22639163	2.27E-05
YTHDC2	-2.897278967	2.40E-05
OTUD5	1.46758953	2.41E-05
TM9SF4	1.54137189	2.41E-05
TNFRSF10B	2.491968125	2.44E-05
CUL7	1.72957883	2.54E-05
ZHX1	-1.512451689	2.56E-05
RAC2	2.929290672	2.56E-05
EHMT2	1.750622447	2.63E-05
VAT1	1.415787289	2.73E-05
HKDC1	2.404731868	2.74E-05
DAPK3	1.736179461	2.80E-05
KDELR1	1.344399052	2.81E-05
SGSM2	1.554431439	2.81E-05
USF1	-3.008400048	2.87E-05
TBC1D10B	1.338635635	2.87E-05
SMAD3	2.879739127	2.93E-05
HECTD3	1.4505232	2.93E-05
DIRAS1	2.634007265	2.96E-05
FAM234A	1.36910021	2.96E-05
ARHGAP4	-2.366342772	3.05E-05
BAX	-2.275331144	3.08E-05
DCTN1	2.21811845	3.10E-05
ALG3	1.46508961	3.10E-05
ALDH6A1	-2.580078514	3.22E-05
CITED2	2.019083394	3.26E-05
FXYD5	1.624579885	3.26E-05
P4HB	2.222453966	3.26E-05
GHDC	1.977525408	3.40E-05
CPNE3	1.805014867	3.42E-05
PAK2	1.83453557	3.45E-05
C6orf62	-1.257133347	3.53E-05
ARHGDIA	2.236048634	3.57E-05
DTX3	3.309768974	3.63E-05
CD46	1.615569547	3.67E-05
FSCN1	1.313254546	3.67E-05
GPR108	1.170545915	3.81E-05
CAVIN1	1.347785263	3.81E-05
ESF1	-1.388004206	3.84E-05
ARFIP2	1.44696246	3.91E-05
PPFIA2	2.164025256	3.92E-05
CTNNB1	-2.236790112	3.97E-05
PLTP	2.520506696	3.97E-05
CD276	4.478376015	4.07E-05
COPG2	-2.173373441	4.11E-05
SLC25A1	1.254567377	4.14E-05
RPS6KA2	4.444911179	4.15E-05
CHPF	1.935600194	4.19E-05
STX5	1.452380071	4.23E-05
NME4	1.57413756	4.31E-05
MBD1	2.297203656	4.40E-05
SLC39A7	-1.941376451	4.41E-05
VPS13C	-1.300294957	4.43E-05
HDLBP	1.479144804	4.49E-05
SORT1	2.771739561	4.53E-05
CTF1	1.52208478	4.53E-05
SIAH3	2.343006198	4.60E-05
AL159141.1	2.897831554	4.72E-05
KLHDC3	1.946250255	4.88E-05
PLBD2	1.37650978	4.90E-05
LMO4	-1.603618112	4.90E-05
PRKACA	1.337671251	5.03E-05
PCGF2	2.085790373	5.23E-05
NFKB2	1.802862214	5.28E-05
ELL2	1.770915244	5.33E-05
ERI3	2.024089381	5.34E-05
FCRL5	2.305482531	5.43E-05
RTN2	1.489303144	5.48E-05
SBNO1	-1.816916195	5.50E-05
INO80E	1.546450783	5.59E-05
RBM26	-1.438809414	5.59E-05
SASH1	1.189904171	5.68E-05
SLC1A5	2.136864998	5.73E-05
ADAMTSL4	3.439956281	5.84E-05
TSC2	1.812022273	5.98E-05
MT-ND2	1.354636442	6.05E-05
LENG8	1.200382531	6.07E-05
CCDC124	1.399774545	6.12E-05
PNMA2	3.222991129	6.20E-05
SCAMP4	1.523502943	6.28E-05
PRRG1	-1.395476625	6.29E-05
MBOAT7	1.343835713	6.32E-05
VAC14	2.793152318	6.35E-05
FAM172A	-1.372719621	6.38E-05
ZER1	2.813289247	6.41E-05
NIPSNAP1	1.302134079	6.41E-05
TRIP10	2.011987381	6.44E-05
RHOB	2.999890229	6.47E-05
AKIRIN2	2.64028508	6.48E-05
MVD	3.025937818	6.54E-05
GSTM4	2.071570965	6.54E-05
TOM1	1.490789172	6.65E-05
SRGAP1	1.786882828	6.72E-05
GPAA1	1.288794119	6.73E-05
SLC25A39	1.430726502	6.73E-05
FAM161A	-1.858201583	6.84E-05
RASA3	1.602947937	6.84E-05
USP42	2.711185435	6.87E-05
EIF5B	-1.435778308	6.90E-05
ANOS1	-2.669743187	6.99E-05
NACC1	1.153966051	7.03E-05
TBC1D17	1.304245904	7.05E-05
UBTD2	-1.357270536	7.10E-05
MOSPD3	1.63118437	7.12E-05
NRSN2	1.641828256	7.12E-05
LY6E	2.83821433	7.25E-05
BAG6	1.07871641	7.29E-05
TRIP6	1.427402541	7.31E-05
PNPLA6	1.936248373	7.44E-05
NIBAN2	1.696289569	7.72E-05
SOBP	-1.792464837	7.79E-05
MAP4	-3.662669151	7.94E-05
IKZF1	-2.830614938	7.97E-05
ASMTL	1.590830471	8.18E-05
GPS1	1.262591096	8.19E-05
KDM5C	1.581499639	8.38E-05
PFKL	1.825520002	8.39E-05
TMEM222	1.188602965	8.65E-05
SUDS3	-1.06535629	8.91E-05
STRN4	1.34538681	9.13E-05
TRIM33	-1.208652799	9.22E-05
TEFM	-1.422512416	9.26E-05
ECM1	1.802883095	9.42E-05
ASPH	2.454582817	9.46E-05
RNF126	2.017744226	9.51E-05
PINK1	1.540516513	9.53E-05
COPE	1.490162715	9.53E-05
STAT4	1.438688703	9.59E-05
ARHGAP32	-1.890764411	9.65E-05
MAPK3	1.229821985	9.75E-05
TNKS1BP1	1.588757183	9.75E-05
TMEM31	2.428170037	9.80E-05
SPAG9	2.399927341	9.83E-05
ENOSF1	-1.406358586	9.85E-05
MRC2	1.86391743	9.90E-05
CAMTA2	1.254328272	9.95E-05
ACBD4	1.528134865	0.000100629
DAB2IP	1.358060108	0.000101223
SUMO3	1.639333289	0.000101274
BAP1	1.38581125	0.000101932
HMGA1	1.537033614	0.000102143
CBX8	3.550421052	0.00010253
ERF	1.687375966	0.000102632
WFS1	1.271606649	0.000102897
PCMTD2	-1.197610414	0.000103692
SNORC	2.373757619	0.000104171
NUTF2	-1.407532811	0.000104267
CPNE1	1.38433525	0.000105076
LMF2	1.354280888	0.000106519
TTYH3	1.647109191	0.000107484
PRRX1	2.201771713	0.000107515
CKAP5	1.415416256	0.000108868
MAGEE1	-1.201037165	0.000108955
TBCD	-2.651302202	0.00010929
GOLGA6L2	3.555246745	0.000110276
FDX1	-1.276039162	0.000111017
GLCCI1	1.784836843	0.000111739
GANAB	1.532385951	0.00011308
BMI1	-1.130812351	0.000113783
FOXC1	-1.896102401	0.000115335
RCN3	1.578490347	0.000117066
CDADC1	-1.291128198	0.000117438
NFATC4	4.045439419	0.000117451
SMIM3	1.459217929	0.000118109
THBS1	2.908591347	0.000118215
ZMAT3	1.741513044	0.00011853
BPIFB6	2.421522319	0.00011959
TSPYL4	-1.18957291	0.000119608
DPY19L4	-1.420021452	0.000120449
SIRPA	1.934391791	0.000121144
PTPN14	2.14748566	0.000122794
ALDH18A1	1.249640981	0.000122873
MPHOSPH9	-1.759896218	0.000122926
DIP2C	1.368520587	0.00012483
ZDBF2	-2.04247524	0.000125088
MYBPH	2.526061523	0.000127355
TRAPPC10	-1.863063214	0.000128194
LGALS3BP	1.746651022	0.000128527
TMEM115	1.452648346	0.000129236
KCTD10	1.202233844	0.00012933
ARL15	-2.22148138	0.000130351
CYP1B1	4.928694366	0.000131853
LRTM2	2.362157575	0.000133742
SLC39A13	1.341198301	0.000133862
IRAK1	1.930268604	0.000135214
TGFBR2	2.076578221	0.000135608
CD74	2.449154651	0.000137408
PFN1	1.209365542	0.000137617
THAP4	1.198177275	0.000137999
IGSF8	1.793979557	0.000138712
SMARCD1	1.948220366	0.000139087
SRSF5	-1.241145225	0.00013995
SKI	-1.497790144	0.000140123
PXN	1.059687968	0.000140664
GATAD2B	1.561865055	0.00014132
BIN1	1.335497274	0.000142115
ZNF580	1.719586926	0.00014305
RUNX2	2.927674228	0.00014385
OS9	1.32642454	0.000144664
C1S	2.42790821	0.000145231
BAZ2A	1.409056052	0.000146792
RSPH10B	-2.094835858	0.000147019
ITGA7	2.753015659	0.000147828
ABCA5	-1.95444074	0.000149612
MYO6	-1.506032605	0.000150477
KLF12	1.237388068	0.000152837
SIN3B	1.607533692	0.000153164
FBXL17	-1.769010535	0.000157812
CLOCK	1.319677431	0.000159703
NAP1L4	1.017520628	0.000159957
ITGA5	1.714806187	0.000160056
DOK1	1.695932972	0.000162772
HSP90AB1	2.016945882	0.000163184
TRABD	3.01370972	0.000163351
KRTCAP3	-2.151529715	0.000163984
GAS1	4.591106803	0.000166474
NAP1L1	-1.282011447	0.000169507
AC114490.3	2.433828023	0.000170255
MIA3	1.374809825	0.000170346
EPOR	2.653706104	0.000170681
CMTR2	-1.131856599	0.000172392
FAHD1	-1.22915395	0.000175918
IL17RC	3.75023034	0.000176021
G3BP2	1.198682348	0.000177762
PSAP	1.365642005	0.00017807
ANGEL2	-1.020112195	0.000180804
VEZT	-1.541937454	0.000181174
PLPPR2	1.048408602	0.000181211
UBL7	1.123222888	0.000181213
PLOD3	1.213934988	0.000181993
CLIP2	1.705992286	0.000182031
POLD2	1.103175815	0.000185765
CDC42SE1	-1.15257789	0.000186264
UCMA	2.063252796	0.000186614
TAPBP	1.965569329	0.000189902
CLDN18	1.884633942	0.000190189
PPARD	1.303434776	0.000191217
NRP2	2.034390384	0.000192459
MEF2A	-2.034790834	0.000195252
PRPF4B	-1.560087307	0.000196249
CPB1	1.765369361	0.000197541
DZIP3	-1.301451763	0.000199337
NSL1	-1.051419155	0.000200872
ZNF831	-2.436866982	0.000204123
PTMA	-1.445013749	0.000204566
TBXT	-2.156256006	0.000204959
EPC1	-2.327098109	0.000205555
ZBTB22	1.125204522	0.000208686
ZNF180	-1.189696608	0.000208848
ZCCHC8	-1.295743854	0.000209059
LRRC43	2.518238318	0.000209741
MED16	1.503508155	0.000210401
EHD2	2.225065802	0.000213159
SET	-1.174414327	0.000214489
ERBB2	2.584967996	0.000216446
HSPG2	3.013549852	0.000217612
HECTD2	-1.933874263	0.000220013
UBA6	-3.42684499	0.000223649
PTGR1	1.410296304	0.000225007
PLLP	-1.133346647	0.000228496
GNA13	2.044097725	0.0002299
UBE2G2	-1.399220351	0.000230446
LRRFIP1	-1.405738433	0.000230653
RTP3	2.49413403	0.000232998
PCSK5	-2.709736907	0.000233818
TRIM27	1.182491809	0.00023653
MYO9A	-1.993849317	0.00023676
BBOF1	-0.986022717	0.000237086
CYGB	2.182378896	0.000238462
ANAPC2	1.417315303	0.000238729
CSNK1D	1.312442447	0.000239725
TRIM4	-2.522461514	0.000244602
PDZK1	-2.825319634	0.000245408
STRN3	-0.993470779	0.000248305
RRM1	1.468528347	0.000250896
EIF2B5	-3.522463732	0.000252213
BRSK1	2.666775828	0.00025249
FAM222B	-1.174321828	0.00025546
ANHX	2.983308935	0.000259303
CLINT1	1.112114693	0.000262193
KLHL20	-1.629480665	0.000262366
INPP5A	2.10447455	0.000262798
JRKL	-1.098148484	0.000264646
RIPOR1	1.2152419	0.000264795
SYDE1	2.921092549	0.000265829
TMEM87B	-1.108018733	0.000269382
SLC25A28	1.150320264	0.000270959
MSL2	-1.381430673	0.000274256
TMEM54	1.505907613	0.000274623
COASY	0.993552543	0.000274851
ELK3	1.743066757	0.000276266
KCTD13	1.31123816	0.000276668
DROSHA	-1.085691713	0.000277057
PTMS	1.354728893	0.00027791
IGFBP4	2.257117825	0.000279209
PDK2	1.107284282	0.000279729
DNAJB6	-0.849887941	0.000279997
IFT81	-1.604248883	0.000280274
ASB8	-1.153636988	0.00028089
TRIO	1.342842644	0.000283874
SLC1A7	2.711761108	0.000284937
SLC35E3	-1.548606585	0.000286912
STX16	1.733578141	0.000287142
ALOX5	1.743018153	0.000288532
NSUN6	-3.450456473	0.000289446
CHCHD10	1.763209496	0.000291262
SEC14L1	-1.417398552	0.000292227
GNS	2.137786717	0.000292489
MMP11	2.887340816	0.000293377
WASF2	0.927276139	0.000294108
ISYNA1	2.639104223	0.000295064
ARL8A	1.242185769	0.000296646
PDPK1	-1.135554822	0.000299989
NUP98	1.374251389	0.000302672
FAM102B	-1.181093046	0.000305167
WNT5B	1.143248691	0.000308519
ANP32A	-1.500171211	0.000308839
C1QTNF1	1.974545197	0.000309838
TLE5	1.681664124	0.000310734
HNRNPH1	-0.935712189	0.000312423
ZBTB18	3.903374038	0.000314552
NFYA	1.121284369	0.000323285
MEX3C	2.81224376	0.000324303
GPRC5B	2.502938333	0.000324574
ZC3H7B	-1.633762667	0.000325911
CARM1	0.968145147	0.00032613
BPTF	-1.652257943	0.000327263
AFG3L2	-1.024237213	0.000328055
ALKBH5	1.39417648	0.000328454
DHPS	1.093314974	0.000329109
AMN1	-1.297794372	0.000329159
RAB5B	0.842417427	0.000332583
ZNF236	-1.451287974	0.000332653
CCDC92	0.954065775	0.000333835
ATN1	2.023886497	0.000340884
PABPN1	-1.250812669	0.000341147
BCL9L	1.833965872	0.000342168
DPY19L3	-1.215547509	0.000347694
CDC14B	-1.150549039	0.000349026
SUSD3	-2.490314639	0.00034946
RAD17	-0.90583035	0.000350773
PDE10A	-2.319334677	0.000353003
TPM4	1.405512925	0.000353869
PXDN	-1.291887025	0.000354435
CD151	1.4150195	0.000356591
HNF1B	1.737477146	0.000356973
HDAC10	1.133969676	0.000357869
EML3	0.949792543	0.00036211
FKBP1B	-1.097045601	0.000363089
PLAGL1	-1.534896936	0.000363663
NBR1	1.328562904	0.000363799
MOB1B	-0.992238864	0.00036789
PHC2	1.145162144	0.000368734
SRSF10	-1.15244298	0.000369356
YIPF3	1.083442181	0.000370304
UBE2D1	-1.079059827	0.000371625
PTOV1	1.403182676	0.000374744
TMEM154	-3.446292277	0.000375602
SLC29A1	2.199373579	0.000375614
KXD1	0.969847534	0.000376994
PIP5K1C	1.636291596	0.000378324
ZFC3H1	-2.871320244	0.000379697
SEMA3G	2.041208234	0.000380559
APPL2	1.925206421	0.000381556
GRB2	-1.118718557	0.000382258
LMAN1	2.633056736	0.000383623
FRMD8	-2.588938422	0.000384514
FLOT2	0.973966631	0.000385333
TECR	1.067422156	0.000387598
ULK2	1.035347319	0.000389917
LAPTM4B	1.885548852	0.00039152
CEPT1	-1.126852298	0.000391565
ERGIC3	1.144212869	0.00039229
ACTN4	1.999386163	0.000393075
TRAM1L1	-1.407926055	0.000393301
IRF2BP1	2.83402522	0.000394094
NEK4	-1.392066727	0.000395375
MGAT4B	1.316610704	0.000398432
ZNF101	-1.254489366	0.000403777
PCBD1	1.226008037	0.000405983
MED23	-1.00285342	0.000408292
MATR3	1.685171727	0.000409475
GLRB	1.392004878	0.000412891
PFDN6	-1.021812466	0.00041329
TP73	2.51527462	0.000415514
PTPRN2	-2.669811139	0.000418785
PRRC2A	1.127226373	0.000420966
MAT2B	-1.014163693	0.000423665
ILKAP	-1.406789716	0.000426058
C11orf68	1.015903331	0.000426155
CD93	-1.932329911	0.000426759
ATP2A2	1.047827668	0.000427465
PAQR9	3.248780374	0.000427693
NT5DC2	1.654953798	0.000429492
TENT4B	-0.98653172	0.000430705
CPLANE1	1.842754376	0.000432064
CAPN10	2.823674285	0.000433131
HTATSF1	1.28995129	0.000434182
CAPNS1	1.421975376	0.000436162
JAK1	1.470390741	0.000436349
PACSIN2	1.112836731	0.000438708
C2CD5	-0.99995986	0.000439875
SGCG	-3.417203297	0.000440441
GNG13	1.509752448	0.000443049
TMCO3	1.295229894	0.000445427
ELF1	-1.616031238	0.000450222
CREB3L1	1.148855335	0.00045024
DIP2B	-1.00647512	0.000451518
PCGF1	2.262446833	0.000455318
NUDT12	-1.390697205	0.00045735
FAM13B	-1.388822061	0.000458443
CDK18	3.393704804	0.000460436
CANT1	2.811855311	0.000461286
SCAMP2	1.026673878	0.00046318
CLEC11A	1.516560689	0.000465138
ATP6AP1	0.981679081	0.000465673
FAM133B	-1.105889982	0.000467705
NSD2	1.54079715	0.000468526
PEAR1	-1.26561345	0.000472724
CADM1	1.718710791	0.000473585
IFT140	1.066155477	0.000475497
KTN1	-1.09499193	0.000483267
UBR4	1.223395313	0.000488245
DNAJC24	-0.952950568	0.000491072
TRANK1	1.148250259	0.000491744
ZFP69	-1.736643639	0.000493694
PRPF8	0.892310396	0.000493864
YEATS4	-1.147782979	0.000494696
IDO1	-2.550640756	0.000495444
PIK3C2A	1.727131238	0.000497088
SEL1L3	1.714180102	0.000500395
MXRA8	1.350507518	0.000501059
COMMD2	-0.99754774	0.000503287
RBM41	-1.65509204	0.000506497
INTS2	-1.077312137	0.000506802
ADGRA2	1.137841723	0.000507361
SAMD4B	2.856341991	0.000512978
AP2B1	-0.933897223	0.000513382
NCSTN	1.093327849	0.000513417
EPB41L1	1.490855679	0.000514168
RBM42	1.173733955	0.000515305
TSKU	1.642554264	0.000520023
TMEM17	-1.59572251	0.000522452
RB1	-0.831892416	0.000522982
AAAS	1.569856176	0.000529103
WDR44	-1.081910916	0.000530963
FANCL	-1.144557449	0.000531044
MT-ND6	-1.482992398	0.00053271
PPP1CB	-0.933452093	0.000533504
IBSP	2.901300576	0.000533635
SENP3	1.065030799	0.00053419
PHTF2	1.268036184	0.0005345
MAP9	-2.055209235	0.000535554
PLSCR3	1.526367286	0.000536698
BAG5	-1.142314196	0.000537066
SCARB2	1.550244645	0.000538982
C11orf71	-1.340087251	0.000542946
FKBP8	3.510949429	0.000547025
PPP1R21	-1.081061684	0.000551998
TMEM260	0.985790774	0.000554688
HHLA3	1.501231549	0.000556379
KDM1B	3.506000659	0.000557383
SPRYD3	1.059329102	0.000558486
EMILIN1	1.006000427	0.000558877
SHLD1	-2.092027802	0.000558913
RAB37	2.661876121	0.000560262
ADRA2A	-2.327561814	0.000560969
TTC30A	-1.21153278	0.000564935
MFSD8	-1.120328768	0.000568353
CD44	1.170426314	0.000575517
CCDC91	-0.966972141	0.0005793
COCH	1.437692603	0.00058356
FLNA	1.562598644	0.000584282
TAF3	-1.702806793	0.000584903
ARRDC1	0.958743639	0.0005866
LHPP	1.171779902	0.000589008
ZNF282	0.939287366	0.000589811
TRIM3	3.011758463	0.000595707
PIP4P2	-1.08138239	0.000596002
UAP1L1	1.186417308	0.000603882
TCF25	-1.37405185	0.000604126
TET2	-3.070051296	0.000608043
SH3BGRL3	1.201221509	0.000609903
LNX1	-1.97706287	0.000610265
GOPC	-1.029723123	0.000610756
XPNPEP1	1.030246668	0.000611611
SRPRA	2.028227866	0.000612649
ARMCX5	-0.885656428	0.000616239
GNAI2	1.006710919	0.000620418
CLIP3	1.199792764	0.000627991
PTPN9	0.819368729	0.000628873
GBA2	1.237748853	0.000629809
CEP290	-1.13294661	0.000631813
RBM25	-1.464665077	0.000632401
NUCKS1	-0.871428978	0.00063331
SHPRH	-1.018068137	0.000634902
PNPLA2	2.245729248	0.000637737
TNP1	2.33562476	0.000638404
ABCA2	3.714197888	0.000638474
TPCN1	1.050590401	0.00064096
ID4	-2.160081779	0.00064637
FNBP1L	-2.0427486	0.000647143
PJVK	-1.271571974	0.000648711
UQCRC1	0.939201746	0.000648786
SMOX	3.091864011	0.000652023
FAM110A	-1.292341375	0.000653534
TRPM7	2.053570151	0.000653544
MSANTD2	-1.016894572	0.000654547
ZNF736	-2.163187474	0.000654628
NR1D1	2.09380907	0.000660784
NABP2	1.146308832	0.000661323
CLDN8	2.150986763	0.000664068
ST3GAL1	-1.965260494	0.000664082
DHTKD1	-1.783340646	0.000665075
SHISA5	1.253551884	0.000670103
RRP12	1.670878611	0.000671387
DAZAP1	-0.904939677	0.000676822
SAMD1	1.355575791	0.000679453
LARP4	1.120466147	0.000680784
PAQR6	2.38267164	0.000681666
ZFPL1	1.283653924	0.000685541
SLC35B2	0.909957508	0.000686965
MMP21	-2.567843008	0.000688397
NR1H2	1.169652299	0.000691122
IFNAR2	-1.578566499	0.000693367
ZNF507	-0.935725581	0.000696627
ELN	3.045932902	0.000701921
MED18	-4.153694959	0.000703435
TBC1D10C	-1.41764483	0.000708705
HS6ST1	3.160114004	0.000709284
IDH3G	0.897085443	0.000709932
MMS19	0.830897791	0.000710096
TMEM219	1.030871863	0.00071407
ZNF384	1.096535345	0.000714848
ARF1	0.758103106	0.000719274
SLC35A4	1.282826168	0.000720195
ZBTB7A	1.694460405	0.00072033
ATXN2	1.144986479	0.00072126
CBX3	-0.914499594	0.000721405
USP47	-1.026500606	0.00072368
PPIP5K2	-1.230703595	0.000730043
NETO1	2.947481617	0.000730948
WDR20	-1.255692382	0.000734216
SMYD3	1.538067739	0.000743751
CC2D2A	1.959582437	0.000744758
TXNIP	1.848030326	0.000752056
KRT76	-2.022497512	0.000752431
PRMT8	3.4942775	0.000760436
CYP51A1	-0.935929184	0.000761773
HEPACAM2	-1.787354399	0.000762406
MARCHF8	-0.897164631	0.000764139
PTK2	0.968746647	0.000764738
TNFRSF19	2.10446329	0.000766669
LRRN3	-2.767143498	0.00077098
DHX9	-0.957449039	0.000772173
ASAH1	1.042076712	0.000775243
SMIM29	1.399552261	0.000776406
SNRPA	1.175968075	0.000778316
APC2	-1.314449783	0.000780649
HMG20B	1.050039671	0.000780929
ZNRF2	-1.359114507	0.000786323
GLUD1	-1.113294773	0.000787149
TFE3	3.010875859	0.000788013
MYH10	-0.83441479	0.000792054
IFT74	-1.373501018	0.000793453
RPRD2	1.385893828	0.000799496
TBL1X	1.298815592	0.000802596
ABCC10	-1.253170292	0.000804161
ADGRB2	1.177110281	0.000806333
MEN1	0.975379778	0.00080731
ANO10	0.993970808	0.000807934
IDUA	3.459781759	0.000809528
PLAC9	-1.340309318	0.000820577
DENR	-0.870681604	0.000821115
KAT8	2.70293675	0.000830145
RHBDD2	1.113357896	0.000831956
NEU1	0.970321091	0.000832195
VARS1	2.372215865	0.000832788
RENBP	2.866095791	0.000833455
DYNLRB2	-2.809749026	0.000837208
SSRP1	0.930765452	0.000838812
NDUFA5	-0.985685162	0.000842932
MTSS2	1.959060217	0.000844003
BCKDK	1.284657662	0.000844156
DLG5	-1.11647606	0.000845781
PRICKLE3	1.982662136	0.000846976
TDP1	0.789000374	0.000850133
AFF3	-1.693281965	0.000853412
GRN	0.788278738	0.000857194
EPB41	-1.700063064	0.000859179
CXXC1	1.011417105	0.000860681
DNAAF5	0.979600703	0.000861597
SMARCE1	-0.876018228	0.00086498
SSBP3	1.022966011	0.000867276
SRSF8	-1.861193445	0.000874003
ANKRD11	-1.992731883	0.000879099
DAGLB	1.238558245	0.000883518
MICU3	-1.258452146	0.000885344
SNX21	-1.089236095	0.000890323
PRR22	1.61241272	0.000890413
MICU1	0.983648584	0.000893925
CEP170	1.977310334	0.000898
GTF2H1	-1.044013097	0.000901862
NUP188	1.209951784	0.000905953
EMX1	2.310310252	0.000907227
PDK4	2.778355701	0.000913006
KBTBD6	-1.467846181	0.000916296
PEX14	1.303938737	0.00091799
PCDHB10	-1.232858015	0.000923567
TOM1L2	2.803622749	0.000923832
SCYL1	0.803811332	0.000923954
RAP2C	-0.874743104	0.000924111
RAP2B	-1.075767323	0.000927856
C1GALT1C1L	-1.538188293	0.000930542
TMEM123	-0.979888622	0.000931892
ERGIC2	-0.870533201	0.000936284
KLHL42	-1.058811245	0.000939992
CNPY3	0.9819457	0.000940437
SERPINB13	-2.622714051	0.000942197
OVOL3	1.228001668	0.000944414
RBBP8	-1.047417799	0.000949469
VASN	1.373562069	0.000953835
XAB2	1.328726471	0.000954186
TOP1	-2.703201282	0.000955483
PHACTR4	-0.942477498	0.000957391
SPATA20	1.223109985	0.000959296
HNRNPUL2	-1.616655461	0.000960025
CAV1	-1.578408737	0.00096024
BMPR2	-0.95138409	0.000965544
SLC9A3R2	2.571715172	0.000966914
ADAM21	-1.981169075	0.000974552
GET3	1.063496955	0.00097717
UNC45A	1.351472716	0.000981066
SQSTM1	0.994044141	0.000982016
C4BPB	2.005879642	0.000989053
TNKS2	-0.91755709	0.000997927
GFRA2	-2.043886852	0.001003042
KIAA1841	-1.243337619	0.001006019
ZNF605	-1.220378191	0.001006543
MGRN1	1.11192493	0.001007447
PDXK	0.859650615	0.001008033
ICE1	-0.9557933	0.001010612
MAP2K3	1.150553745	0.001012082
ACOT8	0.937935836	0.001013269
TGFB2	3.668930663	0.001013282
KLHL5	-0.722497345	0.001015516
MSANTD4	2.80452644	0.001018395
AP1S1	-1.168877289	0.001022172
TNPO3	-1.075990889	0.001023324
LONRF2	-2.692804602	0.001025788
ZFHX3	1.50761797	0.00102793
KREMEN1	1.665150324	0.001030513
CRLF2	1.983761114	0.001031949
FLCN	-1.113899169	0.001033729
C8orf48	-1.424529501	0.001034476
CHD8	1.09054473	0.001034639
CERS2	0.810830464	0.001035657
ABCF2	1.09456313	0.001042587
MAP1A	1.020578444	0.001042881
SAE1	1.470726419	0.001043926
PRRC2C	-1.462329244	0.001047203
ABI2	1.069769529	0.001047838
C11orf24	0.981155969	0.001053744
SREBF2	1.748348721	0.00105507
TJP1	-1.112450004	0.001057834
RNF40	0.878948787	0.001059757
AHNAK2	-2.117604044	0.001069008
ARHGEF25	-1.393373607	0.001075205
RASA2	1.293117254	0.001078328
NHLRC2	-1.39554234	0.001080043
EFCAB14	1.222456571	0.001080271
GPBAR1	1.50273134	0.001086513
MIDN	-1.582746798	0.001086989
CD99	0.736248693	0.00108722
PREX1	2.861403124	0.001092704
TASOR2	-0.901188642	0.001094412
ADSS2	-1.149266512	0.001098328
ALG10B	-1.475388018	0.001101871
DNAJB14	-0.891690879	0.001103342
THOC7	-0.766242154	0.001109723
RAB39B	-3.377389098	0.001112551
COG1	0.732370858	0.001120617
CUX1	1.086790779	0.001120877
RBM22	-0.817458267	0.001121947
GOLGB1	0.796736365	0.001123655
CD8B	1.92421349	0.00112399
DYNC1LI2	0.745972424	0.001127965
GATAD2A	-1.076561914	0.001132351
REV1	-0.906660304	0.001138218
PTPN18	0.872218291	0.00114355
SDHAF3	-1.383526036	0.001145764
RAP1A	-1.067586732	0.001153525
DCAF15	2.320557891	0.001154433
SCARB1	1.424631694	0.001155512
STARD10	1.575932386	0.001160861
ADCY6	0.805838859	0.00116324
CNN2	1.622692903	0.001168526
OSBP	1.313984317	0.001171996
ATP6V1A	2.012900906	0.001173169
SARAF	-0.954331119	0.001173551
GPATCH1	-0.895768325	0.001174273
EYA4	-3.430882234	0.001179457
C1orf131	-0.90434308	0.00118144
ISL1	-1.658094176	0.001186386
ABCB10	-0.896836688	0.001193738
HOXC10	1.488274864	0.001196715
POLR2E	1.162371448	0.001197146
ZNF280C	-1.064162804	0.001197177
GTF3C1	0.833301103	0.00120501
FBXO11	-1.603550375	0.00120735
MRPL2	0.871686387	0.001209636
LCN1	2.315284318	0.00121113
SGPL1	-2.399682116	0.001213209
STAC3	-1.681410268	0.001219819
DGKA	1.090912696	0.001219982
KDM3B	-1.010787727	0.00122292
PYGO2	0.97422683	0.00122504
SLC1A1	2.159563477	0.00123024
MED7	-1.721282883	0.001231901
EOGT	-1.427675074	0.001231912
TUSC3	-1.088820803	0.001232667
ZC3H4	-0.969639525	0.001235883
AGL	-0.942226001	0.001241609
GUCA2A	2.608094511	0.001246691
PUS7L	-0.817191466	0.001249163
ATF1	-1.213370506	0.001259526
ACADVL	0.993550086	0.001259628
LSP1	2.017926543	0.001262931
ZNF713	-2.729421404	0.001267975
HSPA1B	-2.099356094	0.001268038
ABCD1	1.135590408	0.001278146
CENPC	-0.883173925	0.001278507
C3AR1	-1.696732598	0.001280013
MAPKAPK2	0.788198902	0.001280521
PBRM1	-0.83750201	0.001282574
GRPEL2	-0.838645945	0.001282591
EPHB3	2.084445496	0.001290458
CCDC88A	-1.917381085	0.001294366
HROB	2.304426127	0.001295146
HDAC6	1.083998785	0.001298549
TEAD2	1.154348309	0.001300304
SLC35C2	0.949198389	0.001302329
BORCS7	-1.397005932	0.001311251
CFAP97	-0.819534588	0.001314198
APAF1	-1.10848749	0.00131787
KLHL26	1.075112242	0.001320541
CLSTN1	0.945287781	0.00132264
TASP1	-1.409538545	0.001323328
PLAC8	-1.986571375	0.001340599
TUBB	0.949626529	0.001341471
ZNF623	-1.143776722	0.001350988
SLC37A3	-1.029290353	0.001351562
RNF220	0.774374946	0.001356407
RSF1	-0.758196089	0.001356486
COA5	-1.076608191	0.001358659
DNAJC17	-1.224673146	0.001362046
PLRG1	-0.850939553	0.001364165
ZNF800	-0.838397167	0.001368996
TBX2	1.36574138	0.00137129
CTSD	1.709113711	0.001371486
H1-10	1.548510459	0.001372701
PAPOLA	-0.760694259	0.001373795
LUC7L2	-1.01534526	0.00138686
SLC17A5	0.946921499	0.001389218
C16orf87	-0.919383667	0.001395514
RBM12B	-0.960661146	0.001396676
USP5	1.587695182	0.001401304
RIOK3	0.956313665	0.001402037
CTNNA1	1.668755886	0.001404774
C1QTNF6	2.254914997	0.0014062
EXOC5	1.85525216	0.001414981
SDAD1	1.232167962	0.001419388
SPTBN1	2.117812475	0.001420326
CTCFL	2.579727429	0.001424408
ZBTB43	-0.929592018	0.001427085
NLRX1	1.109009827	0.001427802
ACAP3	1.373429929	0.001429636
L3MBTL3	-1.212905298	0.00143031
EGR1	-2.559656539	0.001432305
OBI1	-0.882178629	0.001432414
ZDHHC21	-1.640317877	0.001444273
ASAP1	1.053888936	0.001447441
ERC1	1.368766399	0.001447503
OXER1	1.203108375	0.001449751
DOCK9	-1.407839556	0.001450906
POLRMT	1.010463162	0.001450952
TBATA	2.932054797	0.00145449
G6PD	1.60985326	0.001454534
MEGF8	-0.903817258	0.001471427
ETS2	-1.063743022	0.001472604
C15orf40	-1.166150687	0.001473069
MEF2D	1.214553594	0.001479289
SCAMP3	0.968242541	0.001482612
ADRM1	0.810276445	0.00148772
EPN1	2.371896746	0.00148905
H6PD	2.066561121	0.0014896
PEG10	2.251824734	0.001498659
KPNA4	1.717078461	0.001500868
APOOL	-0.797951378	0.001506833
S100PBP	-0.810337772	0.001515623
TAF1B	-0.993075322	0.001515756
KIAA0232	-0.854033039	0.00151768
MESD	-1.239958887	0.001517893
ITPR1	-1.3328413	0.001518354
PROSER2	-1.06396531	0.001518529
TSNAX	-0.941664831	0.001521233
DRG2	0.967439263	0.001522188
CD226	1.894098354	0.001531998
C12orf66	-1.03751803	0.001538489
SPATA9	-2.40435263	0.001540775
ZXDB	-1.333640358	0.001550033
CCP110	-0.909318722	0.00155429
HIVEP3	2.234344888	0.001560362
ZNF345	-2.524804152	0.001575395
PCIF1	1.32312671	0.001576915
TTPA	2.216314977	0.001579444
QTRT1	-2.157580425	0.001580488
FOXP4	1.429106903	0.001587337
NDOR1	-1.315949648	0.001588807
OARD1	-0.757539528	0.001591331
TRA2A	-1.222025938	0.001591569
DFFA	0.996185896	0.001597864
MRE11	-1.086922527	0.001600836
ZNF428	-1.391670359	0.001606169
CAPRIN1	1.357303418	0.001612178
MSC	1.247052089	0.001612806
NOL8	-0.752294623	0.001618916
PPP1R18	0.917053019	0.001619915
TWF1	-0.780410032	0.001623158
BCAS2	-0.757055454	0.001625969
ATP6V1B2	0.82596783	0.001632778
ZNF594	-1.494891858	0.001634219
IFT27	0.867214066	0.001635123
FAT4	-1.296932745	0.001635199
MYCN	1.18262187	0.001637283
ZFP62	-0.812566746	0.001639108
RIF1	-1.040504056	0.001648626
ZNF281	-1.580206378	0.00165183
PLEKHH2	-1.112368447	0.001652781
CCDC197	1.688245279	0.001653245
DNAJB12	0.959478225	0.001654835
LIN54	-1.142281723	0.00166076
RYK	-0.729646954	0.001664359
ZNF587	-2.447683475	0.001670846
CCAR1	-0.997773141	0.001676666
PEX13	-1.560266094	0.001683943
TP53	1.360192393	0.00168476
LRRC17	-2.375232199	0.001684846
MACROD1	1.097392193	0.001685929
SAR1A	-0.972458532	0.001688447
FLRT3	-1.448072745	0.001693637
ACADSB	-1.863055023	0.001696839
MPIG6B	2.030391783	0.001706638
STX6	0.835258488	0.001707031
GRK2	1.426542492	0.00171314
RAB11B	1.94759756	0.001724601
ABHD8	1.290031621	0.001730664
RBM5	0.876350021	0.001735097
FOXO1	-1.575383688	0.001745507
ZNF45	-0.745773116	0.001747964
RNF208	2.751845485	0.001753398
SH3KBP1	-1.104343153	0.001754091
NIT1	0.815707561	0.00176544
GEN1	-1.221299636	0.001765735
SURF4	0.963962407	0.001774163
MOSMO	-1.128504262	0.001776169
ERI2	-0.948783376	0.001780418
UBE2L6	0.997180293	0.001785502
PDIK1L	-1.023295754	0.001788301
EPHA3	-3.645900539	0.001790791
PRXL2C	-0.948164194	0.001792215
ZMYM1	-0.958671354	0.001793641
GMDS	1.473022168	0.001797951
DLST	-1.111564664	0.001799537
ATP6V0E2	0.992614492	0.001805421
ROBO1	-0.8872026	0.001818196
MGAT5	-2.116970478	0.001819738
ANKRD1	-4.035367609	0.001820593
TPP1	1.00763628	0.001823117
LEMD2	0.963641368	0.001828557
BEGAIN	-1.698742941	0.001829913
SENP1	0.985134359	0.001830957
PREB	0.72502655	0.001831993
ASIC2	-0.87109482	0.001836411
ZNF268	-1.637344671	0.001862543
SLC25A11	0.824100159	0.001868239
BET1L	0.87792794	0.001869391
KIF3B	-0.94499537	0.001873219
RAB33B	-0.891450374	0.001873679
ECH1	0.763705193	0.001884831
SRD5A1	-1.302262532	0.001899344
SOX6	1.860377842	0.001899922
TAB2	1.003634708	0.001903256
DDX17	1.132501344	0.00190341
SLC17A9	0.754276774	0.001904556
LTBP3	0.967616596	0.001907478
EFR3A	-0.842297828	0.001907602
MAP2K7	0.957344708	0.001910291
GNPTG	0.784883923	0.001922749
SEC23B	-0.894516952	0.001925281
POLR2B	-0.705951439	0.001936361
SH2D4A	1.011818698	0.001940285
NCKAP1	-1.176016486	0.001943403
ZC3H12A	2.304308818	0.001946359
ZNF776	-1.141864573	0.001960317
ZNF326	-1.973855541	0.001977696
GPS2	0.773898808	0.001989779
KANSL3	2.650837701	0.001994582
SEPHS1	-0.741762524	0.002002756
WDR43	-0.887557438	0.002003057
UBALD1	1.691666131	0.002003996
RNF19B	1.21229959	0.002004774
SRP68	0.679198547	0.002005286
ZDHHC17	-0.81295383	0.002006473
NDUFA7	-0.868259962	0.002007935
TM6SF2	1.097268927	0.00201108
PITPNC1	1.713509206	0.002030419
ETAA1	-0.864365926	0.002032918
UGCG	1.033785417	0.002044521
RAB40C	1.841347262	0.002048858
AMHR2	1.168811384	0.002049905
SIRT1	-0.823188949	0.0020502
B3GNT8	-2.13787319	0.00205952
MARK4	2.431291023	0.002065599
NR1D2	1.558159927	0.002066903
SMPDL3A	-0.923674443	0.002071914
MED13L	-2.416942573	0.002072935
TMEM245	1.273350735	0.002073549
MRPL49	0.748180501	0.002078914
WDR11	-0.820512032	0.002093477
SACS	-1.071567519	0.00209394
ZNF598	0.795903149	0.002094957
D2HGDH	-1.570935025	0.002099878
TTR	-1.4884324	0.002101869
CTDSPL2	1.452325417	0.002106315
LRRC57	-0.741688191	0.002108981
ACTR1B	1.122035386	0.002117985
BABAM2	0.774057276	0.002119641
DDX5	-0.718376423	0.002121978
KLHL22	1.428499448	0.002127447
RECQL5	-2.165604076	0.002127819
CNOT8	1.052804333	0.002130276
NDFIP1	0.764674197	0.002135094
CCDC50	-0.74592499	0.002138683
PARD6G	1.796699117	0.0021431
PEX26	-0.862489843	0.002151917
SLC39A6	1.19791674	0.002156594
BDH1	-1.552682632	0.002159827
SERPINH1	0.82162527	0.002160775
WT1	2.116816481	0.002161446
VPS36	-1.011701343	0.002164371
PAX1	2.827865112	0.002165456
EMP3	1.521150664	0.002166409
ZFYVE27	0.96293307	0.002167846
DEDD	0.805571271	0.002171577
LUZP1	-3.536478112	0.002176836
KCNA5	2.234688354	0.00217723
FXR1	1.017863713	0.002177317
CALU	0.727335299	0.002178483
LYRM7	-1.432273281	0.00218138
STK38L	-1.77067127	0.002186916
NCDN	0.79836879	0.002189145
CREB1	1.073661127	0.002195652
TMC1	-1.554491501	0.00219576
CNTNAP1	0.907278968	0.002200322
CYP7A1	-2.254258923	0.00220295
FAM149B1	-1.833455352	0.002211118
PWWP3A	-1.033104223	0.00221215
HLA-E	1.345655831	0.002214425
CPOX	-0.828645421	0.002216944
SESTD1	-0.693522176	0.002218626
IFT80	-0.744841701	0.002219098
VPS28	0.661556828	0.00222532
TCF7	1.347954308	0.00222814
LRRC8D	-0.724297195	0.002240203
RNF19A	1.880209212	0.002241713
NIFK	-0.842473762	0.002242052
ARPIN	1.834459293	0.002248651
HNRNPC	-0.74872275	0.002251161
TMOD3	1.599001967	0.002264876
KLHL17	2.82899844	0.002265765
CDKN1A	1.33153135	0.00226746
IZUMO1	2.76365479	0.002270185
PLAUR	1.083723795	0.002273631
KIF12	1.953638197	0.002274844
RAVER1	2.744090719	0.002276848
UBE2L3	0.771269088	0.002279032
POLM	1.3869268	0.002284726
DDA1	1.755991163	0.002287067
DIS3L2	-2.34672104	0.00228792
CMC1	-1.111875168	0.002288785
COIL	-1.048560773	0.00229956
MOGS	0.98767298	0.002307139
ZNF493	-1.54579806	0.00230923
KCNE4	1.522154558	0.002310576
HDGFL3	-1.259563857	0.002313417
PSMD5	-0.67127153	0.002318774
TRIM59	-1.114532613	0.002323757
DHX34	2.241190102	0.00232913
FOXN3	0.964087787	0.002329457
ATP2B4	1.849570745	0.00233361
CA13	-1.520467666	0.002335989
SMYD5	0.883341117	0.00234461
TOP1MT	-1.447132114	0.002347601
FASTK	0.90812868	0.002348539
USO1	1.089836055	0.002350246
AC092279.1	-1.054431732	0.002352101
SPATA24	1.072881893	0.002370608
THRSP	2.814345102	0.00237832
RBAK	1.282981359	0.002379854
SC5D	-0.793331275	0.002382699
SCARF2	1.841943671	0.002386193
RIC8A	0.821341444	0.002398668
TAP2	-1.157111919	0.002399365
USP21	0.950619356	0.002400737
BRAT1	0.758508488	0.002403056
MRPL4	0.794126007	0.002409368
WBP11	0.829057349	0.002411004
TP53TG5	-1.854233719	0.002417055
TMEM69	-0.694371705	0.002430106
TAB1	1.150740398	0.002432187
OGA	1.135044569	0.002432469
LDOC1	2.104201598	0.002434008
L3MBTL2	1.137089688	0.002436189
HIGD1B	-1.693579907	0.002436283
PGRMC1	0.851106444	0.002445929
RANBP9	-0.717381964	0.002455132
MPP3	-1.228561622	0.002455652
MPST	0.884248935	0.002460479
RCE1	1.276394085	0.002460547
ZNF780B	-1.144474676	0.002465296
TOR1AIP2	-1.386418791	0.002471237
SUSD5	-1.189418044	0.002480146
ZC3H12C	-0.968379456	0.002493578
FAM199X	-0.70673364	0.002493883
CBARP	1.308514558	0.002494263
SLC6A6	2.766983806	0.002501614
PRODH2	-1.806180281	0.002502433
ZGRF1	1.286407032	0.002502888
NAPEPLD	-1.428435836	0.002505936
SNX16	-1.072749215	0.002510104
MED10	-0.706285342	0.002511855
IL6ST	-1.141276418	0.002512188
SRSF6	-2.941594209	0.002515895
MAFG	-0.951077418	0.002519621
USP7	-0.865718737	0.002519827
SLC16A3	1.395955046	0.002523998
KLHL14	-2.260242557	0.00253815
WDR24	0.888713851	0.002542203
CCNT2	-0.955653944	0.002542821
S100A5	2.141477785	0.002544986
BRI3BP	-1.405023648	0.002547641
PIK3R1	-1.104770415	0.002551429
CLIC4	1.646944669	0.002551589
ZNF2	-0.755440497	0.00255872
YOD1	3.046913928	0.002572587
TMEM14A	-0.784689016	0.002584417
SYT1	-1.886208833	0.00259497
HNRNPK	-0.6309666	0.002601076
EGFL8	2.292332678	0.002601429
SF3B1	0.700818524	0.002603845
THAP6	-1.164111009	0.00260619
TBC1D21	-1.000536419	0.002616292
KRTAP8-1	1.932756922	0.002618166
DDC	1.429782405	0.00261975
CDC73	-0.876996115	0.002621223
ALG14	-1.554019028	0.002622744
ANKRD13B	0.951278987	0.002637897
MIS12	-1.030143477	0.002642337
SIRPB2	-1.983405451	0.002642757
ARGLU1	-0.744944333	0.002643401
SMAD2	-1.080251052	0.002645782
TLCD2	-2.956063711	0.00264752
ZNF585B	-0.903846187	0.002652874
RNF123	1.030848885	0.002657527
ACADM	-0.769484886	0.002666747
GAS2L2	2.25412122	0.002673466
MON1B	-1.142789427	0.002677122
ZNF217	-0.901646766	0.002677336
SMG9	1.144742969	0.002682301
CUL3	-1.169498929	0.002689949
EVI5L	0.883289217	0.002692634
EIF2AK3	-0.95693165	0.00269616
IL37	2.45722342	0.002703453
TMEM158	1.312360484	0.002715788
NUBP1	-0.774598232	0.002716415
MAP7D1	0.915349432	0.002736346
FAM189B	3.731568641	0.002747047
NEK6	1.136334309	0.002747086
TPRA1	0.829865701	0.002754071
ZNF496	1.296661962	0.002762755
MAPK8IP3	2.485194485	0.002763301
ZFX	-1.185479439	0.002764091
SLFNL1	1.832838988	0.002764271
TSC22D2	-0.652679395	0.00276614
DR1	-1.176941005	0.002768046
ZDHHC13	-1.893123947	0.002769592
AL391987.2	2.395446231	0.002769793
ZBED8	-1.008173889	0.002769813
KLF5	-1.479980825	0.002771269
BRINP3	0.877327838	0.002782119
IMPACT	-0.793023419	0.002792674
HBS1L	-1.40431102	0.002795345
B3GAT3	1.133546844	0.002806869
UBR1	-0.911984785	0.002810222
LRRC40	-0.659724069	0.002816726
SNAPC3	-1.354585598	0.00281971
CEP170B	0.79227172	0.002822987
CCDC88C	-2.357987841	0.00283255
CCDC8	-1.054753929	0.002837056
RAB5A	1.429033886	0.00284117
UBR5	-0.706244292	0.002842421
ALYREF	-1.42122302	0.002846107
ARMT1	-0.784318077	0.002851898
EEF1AKMT2	-0.936483832	0.002857749
PARP3	1.009205602	0.002867104
TACC1	-1.480892861	0.002871123
B4GALT6	3.137066882	0.002876821
TP53I3	-2.10491561	0.00287937
PA2G4	0.718058413	0.002890502
KDM6A	-1.43556785	0.002895705
FBLL1	-0.947689609	0.002895859
TMEM132C	1.937939965	0.002896136
DOCK11	-1.201014767	0.002914015
LAT2	-1.056324608	0.002915052
WDR78	-1.930979781	0.002916334
MORC3	-0.98725053	0.002917501
HSPB7	2.07661233	0.002920107
DCUN1D5	-0.849628277	0.002921758
ELP3	0.771034898	0.002942946
ARHGAP22	1.357081739	0.002945548
CEMIP	2.258142244	0.002954613
SIAH2	1.113805786	0.002958928
STK39	-0.67161096	0.002963134
ZNF654	-2.332548797	0.002963643
TCF3	2.827633279	0.002964472
VASH1	0.85814246	0.002966836
AADAT	-0.828714796	0.002976438
SGMS1	-0.780128727	0.002986952
ARIH1	-0.986300168	0.002988724
TMEM167A	-0.784180015	0.002992167
CYP27C1	-2.565039197	0.003008382
GPC1	1.152435583	0.00300873
OAF	2.222597233	0.003013325
KRT8	-2.508913123	0.003014597
SERINC3	0.832838085	0.003019296
PTP4A2	-0.910386081	0.003021144
SLC35E2A	-1.413143805	0.003022039
PDS5B	-1.220645816	0.003023226
BYSL	1.008397255	0.003026181
CARNMT1	-0.818195115	0.00303485
DCHS1	2.53190608	0.003037921
EXOC6	-1.302188052	0.003044637
SLC2A5	1.67152137	0.003047456
COL8A1	1.697654972	0.003049426
SCAI	-1.031881745	0.003050362
C1orf109	-1.149336094	0.003053886
UBE2B	-0.70538708	0.003058444
SCML1	-1.026148778	0.003062503
HSD17B1	-0.904473874	0.003062782
FUT10	1.816435737	0.003062809
SFR1	-0.726222493	0.003066246
SLC17A4	-2.385833628	0.003070286
AP1M1	0.80576193	0.00307063
TMEM102	2.22378265	0.003077311
ANGPT1	1.668453489	0.003091249
DGKQ	2.129261363	0.003094245
NECTIN2	0.759638997	0.0030952
MELTF	1.91277299	0.003097318
SYPL1	0.811360856	0.003099228
ABHD4	0.907924553	0.003106726
CELSR3	-2.084886636	0.003111501
TACO1	-0.642255097	0.003116091
MEIS2	-0.772459538	0.003123702
TMEM128	-0.747623029	0.003129772
PLEC	1.223735522	0.003138141
CTBP2	-0.769181504	0.003142682
PIGX	-0.902510148	0.003146366
ACTR10	-0.670232982	0.003152036
WASF1	-0.999974837	0.003158278
KIAA2026	-0.939822441	0.003164719
SPATC1L	1.069358714	0.003175593
B3GALT6	-0.676097211	0.003176042
TGM5	1.050598088	0.003182912
ELF2	-0.760126938	0.003185404
PPM1D	-0.675035736	0.003194512
AIF1L	-0.955090174	0.003196077
SEMA4F	0.934452446	0.003197913
SNRNP70	0.703980575	0.003202456
ZNF397	-1.11348433	0.003204695
ACSL4	-0.996532292	0.003208322
GTPBP8	-0.914564707	0.003210699
RNF7	-0.812681934	0.003211041
TM6SF1	-1.087556906	0.003219186
ZKSCAN7	-1.178085554	0.003219637
ZNF518B	-0.708759615	0.003223016
NFRKB	0.691962081	0.003234438
EHBP1L1	-0.825741515	0.003234523
MID1IP1	0.966387683	0.00323823
MPP6	-1.515463442	0.003239032
KIAA1324	-1.059038713	0.00324172
PPP4R1	-0.834270131	0.003243901
RAB34	0.63753772	0.003254167
CHD9	-0.705249509	0.003263172
MBNL2	-0.846752962	0.00326429
TOPBP1	-0.727415891	0.003264916
NAMPT	1.309112248	0.003268599
KLHL7	0.885999196	0.003270614
MAPK8IP2	1.450555934	0.003271283
TMEM61	1.965934443	0.003277447
CMIP	0.952461557	0.003286506
CISD1	-0.816303775	0.003290243
TMEM40	-2.004670124	0.003290551
PNRC2	-0.653755309	0.003296599
ZNF230	-0.8428645	0.003311194
GTF2E1	-0.638354007	0.00331703
CTXN1	2.406858041	0.00334016
KDM4A	-1.098377166	0.003352686
BCAT1	1.272491358	0.00336972
STIP1	1.701918196	0.003374355
WASF3	-0.705610878	0.003382638
LCMT2	-0.944298922	0.003390304
UFM1	-0.7265978	0.003396594
PPIG	-0.940247758	0.003406344
WBP1	1.014283316	0.003411021
CCDC84	-1.042659325	0.003415214
TASOR	-0.672885985	0.003428489
SEPTIN2	1.357541248	0.003433267
PRKAR1B	1.943168287	0.003433611
PDZD8	-1.155036305	0.003442939
SORBS2	1.166856848	0.003445985
ZNF529	-0.838638095	0.003447186
SHLD2	-0.808485892	0.003452116
TBC1D9	-0.836273607	0.003460735
FAM122B	-1.318324466	0.003467707
TRIM2	-1.650914435	0.003475861
EAF1	-0.671957276	0.003477076
GPR137	3.741898898	0.003481186
EIF4E3	-0.992963884	0.003482115
DYNC1LI1	-0.818393499	0.003484788
GDI2	0.88252617	0.003491369
ASPA	-1.967363452	0.003491844
CDYL	-0.761721062	0.003496049
CDH15	2.54795745	0.00350422
GPI	1.252391088	0.003505847
UHMK1	1.384672651	0.003517378
CRIPT	-0.987090906	0.003520583
SEMA6C	1.327332149	0.003524586
CCNL2	0.942271421	0.003526892
AP1AR	-0.783815958	0.003538563
DEAF1	0.895017487	0.00354407
ORC2	-0.718965561	0.003546134
EHHADH	-0.878916665	0.003547701
CRTC1	1.54083178	0.003556642
RAB11FIP5	0.654533589	0.00355723
LEPR	-1.220446094	0.003564509
ZNF837	1.905346832	0.003565066
DAP	0.940750792	0.003573001
BROX	-0.726741566	0.003576092
SYNCRIP	-1.167201355	0.003582281
JPH2	-1.508082587	0.003599866
GDNF	2.005430047	0.003608164
HSPA9	-1.050225925	0.003609058
ZBTB32	2.109536585	0.003616375
RAB12	-5.107565594	0.003625248
RNF121	-0.804065005	0.003653598
SSPN	-1.494506423	0.003655516
NUDT3	0.797317513	0.003661183
NAT14	1.006599838	0.003664657
SLC35F2	-1.251657086	0.0036678
PHLDA3	1.042534498	0.003685693
FAM241A	-1.493710091	0.003698548
PEX10	0.949684882	0.003719813
SNU13	0.739253112	0.003720885
STK10	1.095721092	0.003722498
ABRACL	-0.730493306	0.003735
MTAP	-1.173389999	0.003738832
RALBP1	-1.049240928	0.003755281
CEND1	1.445966301	0.003766667
IDE	-0.818879003	0.003767975
PCDHB5	-3.618506068	0.003770184
TRDMT1	-1.544206015	0.003772826
ABCA4	0.960184266	0.003778505
DHCR7	1.103314692	0.003779415
ANGEL1	0.783821851	0.003793555
ZC3H18	0.604028619	0.003814448
LIMS1	-0.750766805	0.003815028
CEP135	-0.755729068	0.003831047
SNTB1	2.381670906	0.003832601
DDX27	-1.239498544	0.00384172
PELP1	0.744078947	0.003844583
HNRNPD	-1.156142388	0.00385762
RAB23	1.200267198	0.003857822
FBXO15	-2.228260295	0.003858371
RABIF	-0.647065569	0.003860509
RBBP4	-0.674638386	0.003874164
TAF1	-0.940350769	0.003879927
TMEM165	-0.80133126	0.00388342
ZNF354B	-0.825477865	0.003890207
DARS1	-0.970240818	0.00389656
C8orf33	-0.627151855	0.003900448
PCDH8	2.742725132	0.003901128
KLRB1	1.100239087	0.003907176
C9orf116	-2.322387951	0.003909235
TFCP2	0.786480644	0.003926569
LMNB1	-2.36070748	0.003931864
GRHL1	1.502061165	0.003941759
NRBP1	0.678878904	0.003948061
ZCRB1	-0.618529899	0.003954602
MYO5A	-0.930931914	0.003958689
EXOSC5	0.828249768	0.003966135
NAV3	0.999829161	0.003975492
EBNA1BP2	-1.078781557	0.003975743
ZNF462	-1.016679666	0.003979301
MISP3	1.669576483	0.003988798
TXNDC16	-1.117108588	0.003990714
FIZ1	1.01094214	0.003997564
CER1	0.8196802	0.0039978
SERTAD4	-2.995756243	0.003999358
CNTN3	-2.413515253	0.004000609
SLC22A18	0.783281744	0.004003622
BCLAF3	-1.005201409	0.004008124
SMARCC1	-2.697055856	0.004008918
DPM1	-0.582391224	0.004008971
SASS6	-1.053087528	0.00401363
CCDC39	2.884870334	0.004024444
AFDN	2.547633404	0.004031432
IMMP1L	-0.8572125	0.004043036
ACOX1	-1.354374884	0.004045558
PPP4R3A	0.816623655	0.004047201
SLU7	-0.726245866	0.004048354
CHUK	-1.17931618	0.004055965
ZNF23	-0.813104123	0.004064267
PLCD1	1.35984805	0.004070288
MTURN	-0.844069742	0.004076499
ZNF662	-0.892343321	0.004076997
CDC7	-1.371722064	0.004086375
CLASP1	-0.765270162	0.004088983
EFNA5	1.99499527	0.004097706
ALDH3B1	1.254370374	0.004101719
SPAG1	-1.098043177	0.004102196
SFSWAP	1.012387442	0.004107745
PRPF31	1.027409322	0.00411543
RBBP6	-0.833652793	0.004118437
EIF4B	1.294164232	0.004125317
TSHR	0.718560721	0.004127873
NAPRT	1.198045748	0.004141642
MEOX1	1.468522547	0.004145822
AC005261.1	-0.729593489	0.004147127
BRWD3	-1.741044955	0.004147371
MTERF4	-0.718148235	0.004148877
ETFRF1	-0.828696105	0.00415046
MRPS10	-0.812026571	0.004153527
PPP1R12A	-0.989673572	0.004156268
MYPOP	0.98358556	0.004159509
RUSC1	0.660422945	0.004159845
LSM5	-1.324613712	0.004161236
NPAS2	1.15260197	0.004163131
HEXIM1	-0.752818274	0.00416343
TRMT1L	-0.811505657	0.004165778
BVES	0.918631694	0.004166694
ATRX	-1.701903119	0.004169039
PLEKHF2	-0.919803318	0.004170697
GHITM	0.696278145	0.004175927
MAGED2	0.781306565	0.00417834
FBXO3	-1.163488766	0.004184416
CSTF2T	-1.140708369	0.00418919
RNF34	-0.648523847	0.004193917
LPAR2	-1.593454999	0.00419578
PCDH19	-2.6152564	0.004202157
CARD6	-2.170919354	0.004209493
FAM214A	-0.940566587	0.004211123
TSPYL2	0.890035365	0.004217621
PLPP7	0.679311703	0.004220089
EMP1	-0.827606514	0.004230757
LYNX1	1.110600614	0.004234239
HPX	-1.768413897	0.004240981
ZNF358	0.889280435	0.004242245
ITGAV	-0.736532917	0.004245534
PHF23	0.898654055	0.004249413
MIB2	1.286503896	0.004255729
NELFB	0.718145099	0.004263452
MFGE8	1.740684143	0.004267035
GRAMD1A	1.145857085	0.004269807
RARS2	1.471169605	0.004272726
COG7	0.63639674	0.004274814
TMEM119	1.60006215	0.004280013
SESN2	1.29897745	0.004280656
ADCY7	1.924184532	0.004281117
TAC1	-2.826060727	0.004294698
PEX3	-0.75010602	0.004303942
SYVN1	0.82547772	0.004313632
DEFB123	2.314718724	0.004329171
PTPDC1	-0.957850198	0.004330875
ANK3	-1.135920827	0.004330943
TUFM	0.810631718	0.004341421
CD47	0.709973763	0.004342142
ADAM9	1.440426024	0.004347768
THY1	1.023658364	0.004357235
ELOC	-1.519414247	0.004357624
VAMP7	-0.638893674	0.004361848
P4HA2	1.552755146	0.004362288
LRP5	1.545436352	0.004376377
PCDHGB7	-2.515991252	0.00438233
SUPT5H	0.627253253	0.004383345
SKIV2L	0.70974692	0.004385727
LIMK2	-0.921680443	0.004392746
MTERF1	-1.053509683	0.004402289
CHST7	0.661880177	0.004405564
CIAPIN1	-0.718796454	0.004405979
INKA2	-2.564029153	0.004407796
ATE1	-1.221944984	0.004429358
FNDC7	1.602859838	0.004450744
OTUD6B	-1.034387125	0.004456536
SF3A2	1.219715494	0.004467318
SRP19	-0.884646886	0.004479337
KATNAL1	-0.976201068	0.004493912
SLC25A13	-0.824097275	0.004495522
TSC22D4	1.166516381	0.004499862
INF2	1.030399073	0.004507565
C10orf95	1.7301744	0.004508678
MAP3K8	-0.962559114	0.004511074
ZNF827	-0.849936776	0.004513201
EXOSC2	-0.734385287	0.004541759
TSPAN5	-0.737774277	0.004552578
RPIA	-0.706032895	0.004553902
SON	-1.139401955	0.004565259
DMD	-2.791634796	0.004572445
UBTF	1.370883868	0.004579056
FAM214B	0.818625571	0.004586767
AMIGO2	-1.462948446	0.004587364
PREPL	-0.934118177	0.004587834
NYNRIN	1.510555714	0.004601204
CD84	2.068380124	0.004621854
PTPRA	0.675518909	0.004623182
BCL7B	0.732606461	0.004656826
ATPSCKMT	-0.89913201	0.004657884
GTPBP2	0.861490533	0.004667881
CUL5	-0.704661538	0.004675498
NEXN	-1.464920294	0.004677317
PRMT3	-0.887724604	0.00467884
SLTM	-1.120816502	0.004680996
SIGLEC11	-2.010063448	0.004689075
AKT1S1	0.915321286	0.004693807
E2F1	1.155807638	0.004704284
PROX2	2.412576241	0.004704397
PI4K2A	0.652210521	0.004707442
SLC25A12	-0.998847041	0.00471136
SLC24A1	-1.795289398	0.004712523
PCDHB16	-1.039200745	0.004715892
LRRC15	2.402955262	0.004717217
MPC1	-1.161113963	0.004720851
RANGAP1	1.520144768	0.00472149
RELA	0.889120607	0.004721684
RAB1B	1.015496868	0.004731036
DDX21	-0.961286778	0.004733801
RP2	-1.529228554	0.004734363
NBDY	-1.39669282	0.004734528
SNRNP40	-0.86329284	0.00473523
ELOVL4	-1.149070972	0.004736401
PRKCD	1.068160225	0.004736642
DYRK1A	-0.65007785	0.004737009
ANAPC4	-0.702417263	0.004743712
ZNF160	0.766281267	0.004749335
MAP7D3	-0.766773879	0.004749983
HINT1	-0.560751376	0.004758197
CCND3	0.770888619	0.004760018
SYNJ1	1.285955546	0.00476479
USP16	-0.763058902	0.004778909
DTX2	1.185978162	0.004780636
NRK	-2.008219385	0.004782048
C19orf12	-0.600092347	0.004795413
ZNF618	-0.766795877	0.004796808
PKDREJ	-1.537938732	0.004799678
THAP5	-0.845010094	0.00481187
SUPT6H	1.352828592	0.004816506
CHD2	-1.59150906	0.004819287
EBAG9	-0.581857306	0.004820489
MGST2	-1.082068137	0.004821298
ARHGEF11	1.254159955	0.004822747
ZNF682	-2.935823539	0.004830446
MAP1LC3A	0.872047657	0.004833772
B3GNT2	0.734199352	0.004834207
CHGA	2.97863468	0.004836076
KLF13	-2.512450698	0.004837653
NGF	1.540062811	0.004837889
TLE3	1.294380297	0.004851683
FAM217B	-0.824862782	0.004851843
KRT80	-1.259571238	0.004856113
MBNL1	2.337994179	0.004875362
SNRPB2	-0.792365449	0.004877855
PIAS1	-0.642220824	0.004885461
LYG2	2.485042929	0.004889489
USP15	-1.063639654	0.004898009
NRIP1	-0.725978353	0.004904237
CARD8	-1.07361432	0.004909385
HSD17B7	-0.890560304	0.00491206
COMT	0.844766278	0.004921397
CD6	1.948476821	0.004928196
EPM2AIP1	-1.000859592	0.004930286
USP10	0.866689469	0.004940677
PEBP4	1.306853585	0.004943885
NR4A3	1.804578317	0.004952035
VSIG10	-0.823887688	0.004972674
ST8SIA3	1.942614605	0.004986419
HOXD9	1.381217753	0.004997708
PLEKHM3	-0.988905932	0.005009216
FAM102A	1.098205907	0.00501333
C11orf94	1.816299043	0.005018117
JADE3	-0.809504928	0.0050217
ZBTB12	-1.744546658	0.005022634
GRPR	1.410195742	0.005051527
DPYSL2	-0.749634291	0.005061621
ADAM10	-0.66097398	0.005063079
PTRHD1	-0.836789489	0.005063352
REEP3	-0.624994955	0.00507927
CDC42EP5	1.15898855	0.00508945
ERMAP	-1.084236832	0.005099081
MORF4L1	-0.560899215	0.005105116
UQCC1	0.832110645	0.005124627
ATP2B1	-0.84883558	0.005130335
ENAH	-1.164613	0.005130362
SNX24	-0.762109842	0.005134659
NPM3	-1.125170191	0.005135594
COPZ1	0.776365269	0.005143561
NPHP3	-0.822232386	0.005148709
GNRH2	1.811527479	0.005149564
OR7E24	2.331690503	0.005164079
BAZ2B	-0.686990247	0.005165178
CCDC113	-0.745326229	0.005166212
BEST1	3.056483899	0.005185032
FEM1B	-0.759211399	0.005211661
FAM104B	-0.800977166	0.005212726
C3orf14	-1.64302798	0.005235249
CWC27	-0.759452352	0.0052372
ELP1	-1.767278819	0.005239541
KLRK1	-1.576523669	0.005243841
CBX5	-1.233979213	0.005247243
TMTC2	-1.111641997	0.00526208
YPEL3	0.890871314	0.005284655
CCL24	1.282262876	0.005286657
KCTD20	1.253777909	0.005303044
CCDC85A	1.856973073	0.005305052
POLR2A	1.454025391	0.005340289
TSSK1B	2.580127217	0.005354153
DMAC1	-0.957490322	0.005374218
DCAF6	-0.710928022	0.005377412
SETD1B	-0.958879567	0.005383715
COMMD8	-0.758036878	0.00538906
PHLPP1	0.815202712	0.005398636
TMEM168	-0.724381805	0.005403405
ZBTB40	2.291680051	0.005415383
CCDC85B	0.743891047	0.005416623
FAIM	-1.599649493	0.005423902
STYX	-0.891399491	0.005426376
DNAAF4	-1.099358621	0.00544827
ZNF765	1.347428744	0.005450341
FGFR1	1.000193548	0.005451612
TSTD2	-0.621816224	0.005452741
RIOK1	-0.848551705	0.00545605
CCDC191	-0.817057603	0.00545681
STK36	-0.837066438	0.005463188
WWP1	-0.812614175	0.005470558
LAMB1	-0.818046799	0.005471973
DNAJC22	-2.253543149	0.005486117
LMO1	1.238404478	0.005522803
NMD3	0.852641172	0.005526718
ZNF738	-1.129891899	0.005544623
SGCE	0.716722173	0.005548912
ESM1	-1.959912392	0.005562723
CASP6	-0.94071879	0.005564103
EPOP	-2.017805307	0.005574799
SMARCAD1	-0.634125541	0.005582405
GPALPP1	-0.914800275	0.005587956
SLC38A1	-1.94111104	0.005598394
IRF4	-1.185656959	0.00560331
C5orf51	-0.757932975	0.005604552
ACIN1	0.659410201	0.005616533
RFNG	0.889719343	0.005629499
AP2S1	0.751485075	0.005631662
SPIN4	-0.927076346	0.005638045
XYLT1	-1.105155127	0.005641446
NAB2	1.290409412	0.00564439
FUBP3	-1.162425065	0.005645543
ALMS1	-1.175179754	0.005665017
CRIP2	1.228872037	0.005681287
UBXN2B	-1.016545739	0.005695856
CUL4A	-0.755865799	0.005703596
NXT2	-0.861831657	0.005756627
PPTC7	0.681756965	0.005767122
INTS1	1.93242046	0.005788303
PAIP1	-2.157375378	0.005803245
INO80	0.689921336	0.005837385
SINHCAF	0.988667773	0.005864996
MCM9	-2.507966404	0.005870012
C1orf43	-2.121726306	0.005876939
ITIH5	-2.379883295	0.005880127
METRN	1.150009407	0.005896584
WIZ	1.106882482	0.005900858
PRELP	1.597405152	0.005917811
RPGR	-0.744169946	0.005926192
PIRT	2.17030377	0.005939405
ARPC2	-0.700309067	0.005944686
FBXO7	0.60610105	0.005949235
LMNA	1.087285063	0.005950759
ZNF175	0.822400683	0.005952606
GPX3	1.445576351	0.005966185
ATL1	-1.230584149	0.005967443
LRSAM1	0.714231564	0.005969425
PAIP2B	-1.042239811	0.005969501
NFE2L1	0.72922867	0.005982034
CELF5	2.732899937	0.005991
PHLPP2	-0.663815862	0.005994332
ZNF420	-1.056826923	0.006001253
HYPK	-0.790353635	0.006024882
PPARA	1.172612369	0.006045102
UFL1	-0.697157881	0.00604791
CDK4	0.839423459	0.006057328
ARID4A	-0.750955723	0.006067713
FBXO38	2.89582726	0.006083297
ZFAND6	-0.540445161	0.006092628
RAD21	0.674846382	0.006099492
MTIF2	-0.569060789	0.006110654
PTBP3	0.766471097	0.006114044
CLPS	-0.838947601	0.006116195
STIM1	0.933477978	0.006132534
FAM104A	-0.785169675	0.006148231
TIAL1	-0.944672836	0.006149296
MITD1	-0.669876665	0.006159162
B3GNT6	1.718947838	0.00618311
VMP1	-0.74675492	0.006202886
CRMP1	1.211519277	0.006206465
WDR36	-0.757287586	0.006210709
ATAT1	2.108784863	0.0062121
NUDT21	0.721395355	0.006217877
SLC35F4	2.018606119	0.006218344
UPF2	-1.032043705	0.006225178
KIF26A	1.49842681	0.006230572
TFIP11	-0.796501831	0.006234377
CDSN	1.355236692	0.00623682
NOP56	-0.765646142	0.006238464
RELB	0.937965261	0.006238615
ST3GAL2	-1.146449271	0.006243699
TOB1	-0.753727125	0.006243885
RXYLT1	-0.979765602	0.006257351
MMP25	1.961421801	0.006262317
KBTBD11	-1.714618186	0.006266407
RNF10	0.636892927	0.006282844
NRDE2	-2.201430319	0.006298921
TUBGCP2	1.459518994	0.006299829
IL17RD	-1.293989748	0.006301241
MAN2C1	0.709346946	0.006303843
LDLRAD4	-2.126689981	0.00632076
IGSF11	-2.120507922	0.006328348
ZBTB16	1.698153492	0.006337495
ZNF329	-0.728496502	0.006351154
TOP2B	-0.709413876	0.006352812
NOCT	-0.863840972	0.006365575
SELL	2.372283561	0.006393105
ATXN3	-0.833774126	0.006415298
WNK2	2.067778817	0.006429201
SEL1L	-0.818384103	0.006449188
MINPP1	-1.023494445	0.006453485
USP34	1.129581068	0.006455668
GMCL1	-0.666496369	0.006482589
ZNF25	-0.83160709	0.006487924
C5orf22	1.440836726	0.006505243
MYCBP	-0.610349686	0.006509801
DDOST	-0.682860985	0.006510792
PRKDC	-1.133412052	0.006522201
XPO7	0.96366466	0.006526474
ATP2A1	1.455456454	0.00653558
RABL3	-0.761600575	0.006537652
MRPL30	0.978641863	0.006558406
MYH9	0.94840957	0.006560423
ITGB3	1.961714189	0.006562689
TMEM30A	-0.634395556	0.006567183
DPH6	-2.829532483	0.006589109
ZNF532	-0.598949453	0.006597601
PGAP6	0.811394622	0.006606846
ZNF785	-1.119447773	0.006624858
RNF11	-0.534767952	0.006638619
SCN8A	-2.095002789	0.006651419
PHLDB3	1.382905283	0.006672638
HAUS3	-0.826670964	0.006694448
FHAD1	2.172720126	0.006714515
DPYSL3	-1.000395419	0.006729656
EBF1	-0.832849957	0.006745961
COX11	-0.928625843	0.006749902
DHFR	-1.667814463	0.006750087
FGD1	0.64486363	0.006779813
MYSM1	-1.192826387	0.0067802
IGHD	1.808798733	0.006785851
TRPC4AP	0.785691013	0.006801889
SYNPO	1.107595433	0.006802387
TCF4	-0.668965345	0.006810519
EFR3B	1.685150533	0.006823848
NAT16	1.521023176	0.006825931
CFAP46	-0.999950136	0.006830675
CCDC134	1.744371423	0.006843888
RHBDF2	1.503895554	0.006854754
ZNF544	-0.813713878	0.006883109
MAPRE3	3.203271637	0.006921106
LUC7L3	-0.763439953	0.006931245
Z84492.2	1.803666715	0.006936196
SLC30A5	0.8117298	0.006952821
SLC4A2	1.348854163	0.006958455
LRIF1	-0.894262732	0.006969049
SDR42E1	-1.741672123	0.00697371
PLA2G12A	-0.988743318	0.006977461
TREML2	-1.409727923	0.006982759
NKAIN4	2.274638733	0.006984775
PRRT1	1.202112517	0.00699639
FBXO45	-0.728231584	0.00700089
ZNF43	-1.011508099	0.007010637
MYO1C	-1.013498974	0.007016001
RBM10	0.687211304	0.007026848
ARVCF	-1.457867091	0.007057593
MAPK1	-0.783375233	0.00706833
WDR35	-0.826088265	0.007077798
ANKS1A	-0.644872012	0.007087853
CHCHD7	-0.978848457	0.007101994
HOMER3	-0.753007618	0.007106317
MOV10	0.793627825	0.007106775
SOX10	1.330460338	0.007120383
TOR2A	-1.874416972	0.007121009
FAM168A	0.728030099	0.007125262
CCDC117	-0.622977265	0.007138233
NDUFB7	-0.601312565	0.007139531
IFNGR2	0.658679691	0.007143183
UTP20	-1.222757403	0.007144566
COG3	1.677932453	0.0071449
LTO1	-1.167720746	0.007164405
ZNF208	1.949446067	0.007167216
MFN1	-0.598222686	0.007180466
C5orf34	-0.651618354	0.007195284
SNAP23	-0.570617942	0.007207104
SENP6	-0.5545128	0.007220725
CEP70	-1.90678074	0.007225602
NAIP	-2.184960223	0.007240148
IPO13	0.834596542	0.007255855
RFC5	-0.754765472	0.00726044
MDC1	2.175234823	0.007262428
CDCA4	0.579796129	0.007265735
ARL2	0.723566841	0.00727103
UNC79	1.561950977	0.007283077
GBP1	-1.093400413	0.007301099
KHSRP	2.233999732	0.007301816
LRRC55	-1.512253841	0.007310701
JUNB	1.573374396	0.007312621
LRRC49	-0.959177337	0.007313553
LZTFL1	-0.974310248	0.00731808
KBTBD7	-0.695276039	0.007350137
ABL1	0.76349477	0.007353036
TRAP1	0.885689658	0.007353431
NOB1	0.944478542	0.007353959
SUPT7L	-0.674335455	0.007357976
ATP6V1G1	-0.549588843	0.007368549
DIMT1	-0.69726038	0.007370611
MT-CO1	0.530734454	0.007385655
HPDL	-2.076525679	0.007398771
SLC22A17	1.061112859	0.007407584
CABIN1	1.199513118	0.007410284
TTC12	2.220896873	0.007415403
GORAB	-0.695966577	0.007419047
GPC6	1.076545577	0.007437508
NPTN	-0.786961475	0.007439097
CEBPB	0.779569855	0.007441063
TRIM14	-1.070200071	0.007448929
VDAC1	0.578180979	0.007454606
BMERB1	0.814594715	0.007463191
HMGB2	-0.838981689	0.007465464
MYBPC3	1.893650352	0.007467369
SPIDR	-0.896856318	0.007469502
USP8	-0.77206064	0.007474046
FCGRT	1.089978611	0.00747683
DEPP1	1.992755167	0.007481491
BSCL2	0.716468103	0.007498379
PABPC4L	-1.2675439	0.007527493
GDE1	0.951947467	0.007531801
JMJD1C	-0.896923614	0.007533963
UNC50	-0.686955967	0.007536402
CRCP	-0.947238148	0.007548714
CAV3	1.619821433	0.007550498
SHFL	1.058350749	0.007555286
SNAP25	0.930482846	0.007558998
AGTRAP	0.660062893	0.00755983
SETDB1	0.649794672	0.007568148
CD99L2	1.632634784	0.007569465
DDX46	-1.15268606	0.007590397
CLECL1	-1.348688238	0.007590738
MICAL2	1.92905864	0.007607605
ZNF302	-1.093048349	0.00761203
ANPEP	0.971922341	0.00761868
HAUS6	-1.235038268	0.007622034
FTH1	0.569353305	0.007629806
PFAS	-1.232590174	0.00763504
ERAL1	0.892633801	0.007636429
DNAJC21	-1.173085734	0.007643326
SEMA4D	0.910808144	0.00766073
TMEM161B	-0.613648602	0.007660733
FCER1G	-1.779420858	0.007663112
REC8	1.178305355	0.00767113
SMIM30	-0.689628859	0.007675653
SLC38A3	1.985901763	0.007676926
BBS10	-1.180707093	0.007681832
ENDOV	0.673000843	0.007687254
APEH	0.830893959	0.007706938
TMEM117	-0.714732911	0.007723002
BPIFA1	1.831763176	0.007725491
ZCCHC14	-0.626455432	0.007738218
SNX19	1.456972594	0.007746822
ACSF2	0.902379261	0.007748476
CELF1	1.932896076	0.007756828
SMO	0.861957389	0.007763616
TMEM116	-0.678618684	0.00777049
ZNF415	-0.635254916	0.007770914
PAAF1	0.549046346	0.007780954
LMF1	1.120076498	0.007792404
PPM1K	0.772621151	0.007828136
ANKRD26	-1.498368043	0.007835068
RNF103	-0.770352068	0.007842483
RC3H2	-0.779846602	0.00786579
TAS2R7	2.360303862	0.007875116
TRUB1	-0.587000091	0.007877124
HSPA13	-0.702396841	0.007893688
ITPR2	-1.364285909	0.007924104
MDK	1.872670003	0.007972548
LTB4R	0.852907441	0.007980128
DDX11	0.869766986	0.007986798
NDUFV1	0.55177164	0.008000874
GTF2A1	-1.511499337	0.008028412
ANKRD6	-1.122163841	0.008030296
DUSP10	0.813368077	0.008033761
DSTYK	1.257328321	0.008036404
RBL2	-0.632030079	0.008065996
APLF	-0.712501497	0.00807522
MRPL24	0.667654351	0.008084221
CAMSAP1	-0.710733361	0.00810821
CAPN11	-1.476862189	0.008117554
COPS7A	0.542034026	0.00812186
HMCN1	-1.343730304	0.008126915
KCNK2	1.335013248	0.008127741
PRDM12	0.961845312	0.008136495
SLC35A1	-0.541745402	0.008142741
TM2D3	-0.557884667	0.008153131
SORD	0.761248168	0.008170306
VCAN	-1.155622766	0.008175739
[truncated: 2,179 more rows]
