# Supplementary material for: Inhibiting KCNMA1-AS1 promotes osteogenic differentiation of HBMSCs via miR-1303/cochlin axis
Source: J Orthop Surg Res. 2023 Jan 30;18:73. doi: 10.1186/s13018-023-03538-6 (PMC9885668; doi:10.1186/s13018-023-03538-6)
Supplement: Supplementary file 3 — Additional file 3: Table S3. Differentially expressed lncRNAs between control subjects and osteoporosis subjects in the GSE35958. [file 13018_2023_3538_MOESM3_ESM.xls]

lncRNA	logFC	adj.P.Val
AC025674.2	3.160923298	5.92E-06
AC092287.1	2.325611542	0.000122476
LRRK2-DT	-2.466122868	0.000178604
AC093525.7	-3.430212069	0.000189196
LINC01428	2.777835246	0.000289578
AC132192.2	-2.824108697	0.000303145
AC008494.3	-2.528020108	0.000309662
AC018766.1	-2.083143436	0.000327446
RAD51-AS1	-2.456445309	0.000336299
LINC01592	-2.283208954	0.000491645
AL513210.1	2.218925214	0.000518933
LINC00683	2.611726524	0.000533894
AC107464.1	2.273961986	0.000825262
KCNJ2-AS1	-1.954058953	0.000987641
AC022007.1	-2.380158388	0.001027269
LPP-AS2	-3.317681263	0.00102761
AGAP2-AS1	1.788095151	0.001214614
NPTN-IT1	-1.83672981	0.001317329
FOXD1-AS1	-2.613355865	0.001471126
AL161645.1	2.006187073	0.0014855
AC132938.2	-1.793515371	0.001584919
AC107294.1	2.348448355	0.001755136
AL513534.3	-2.622246109	0.001781444
KIAA2012-AS1	-2.268322907	0.001801071
TSC22D1-AS1	2.010576804	0.00180933
LUNAR1	3.073944558	0.001813885
AC010680.1	2.683798798	0.001814484
FGF10-AS1	2.444643196	0.00182592
LINC00463	2.219465235	0.001874938
AC092757.2	2.488397047	0.001960882
ZBTB20-AS1	2.013116804	0.001982934
AL031656.1	2.188755082	0.002072131
AC005670.3	-1.816805035	0.002082629
LINC02753	-1.989522409	0.002218974
LINC01213	-2.499602542	0.002223576
LINC00342	-2.047769513	0.002248503
AC005394.1	-1.886516677	0.002250509
AC055822.1	-2.516590773	0.002330248
AP002957.1	2.634770358	0.002496366
BAALC-AS2	2.54880708	0.002503867
RAB30-DT	-2.652266923	0.002527886
FGD5-AS1	2.213246781	0.00272335
AL049597.2	-2.119147515	0.002844372
LINC01558	1.835470673	0.002876359
AC026124.1	-1.824110595	0.002910676
LINC00928	1.978061772	0.002938796
ZFHX4-AS1	-1.808387322	0.002988471
PCF11-AS1	-1.840534078	0.003063891
AC007877.1	-1.789690345	0.003393514
AL137060.3	-1.906656679	0.003420648
AL136169.1	-1.792906283	0.003555198
AC023794.3	2.152986835	0.003588993
AC020928.1	1.887119507	0.003604354
C20orf197	-3.524588369	0.003650933
AL451069.3	1.471090869	0.003716267
AC019270.1	1.911364178	0.003836545
LINC00092	1.930409458	0.003940018
AL020995.1	-2.009591287	0.004145507
SNHG9	1.723318873	0.004545935
AC008394.1	-2.309554844	0.004612514
AC022916.2	-2.16465801	0.004633211
KCNQ1DN	2.098909743	0.004641689
AC027288.3	-1.59860346	0.004970825
AC078795.2	-2.072401231	0.004984034
AC009022.1	1.463332583	0.005005682
CHL1-AS2	-1.914090504	0.005007287
AC023154.1	-1.757949574	0.005173188
EMSLR	-2.236247544	0.005215702
LINC00410	2.39292452	0.005279992
AC009950.1	1.867643912	0.005392329
AL161452.1	1.700774726	0.005588498
HOTTIP	1.778490831	0.005723441
FTX	-1.661383014	0.00620085
TSIX	-2.147973156	0.006224768
AL135905.1	-2.459076246	0.006230672
LINC00052	-2.054655826	0.006265799
LINC00906	2.125324438	0.006528155
AC245060.6	-1.444100623	0.00656635
MIR3663HG	1.897252982	0.006732386
AC129926.1	2.450937069	0.006814392
AF131216.3	1.646849063	0.006818949
THAP7-AS1	-1.524411851	0.006893873
TOB1-AS1	1.718566943	0.006963709
KCNQ1OT1	-1.843326109	0.006966721
AL031714.1	-2.015176597	0.006980652
AC004825.2	-1.83411969	0.007139605
AL109924.1	-2.041597484	0.007162583
TRPM2-AS	1.677465813	0.00729432
AC242426.2	-1.891347275	0.007403741
AC079145.1	1.343027659	0.007446293
LINC02716	1.853982641	0.007692173
AP000662.1	-2.315035441	0.007729121
AL713998.4	2.338088707	0.007853393
LINC01023	-2.228643167	0.007855792
LINC01304	-1.739643799	0.007885578
AC099786.1	2.297567216	0.007911835
DCST1-AS1	1.819947293	0.008021513
MALAT1	-1.640153581	0.008207667
AL121956.1	1.928519193	0.008255953
AC105219.1	1.645820103	0.008257745
SNAP25-AS1	2.413111978	0.008265955
ENO1-AS1	-1.801689458	0.00832303
AL356019.2	-1.391550015	0.008352374
Z94160.2	1.918452897	0.008396425
NEXN-AS1	-2.400772813	0.008446922
AC025183.1	-2.435801763	0.00854554
AC104825.1	-1.350277347	0.008550354
AC026803.1	-2.415146444	0.008648379
UNC5B-AS1	-2.013774243	0.008860712
LINC02047	1.776931162	0.00887141
AL136981.4	-1.520827572	0.008886051
KIRREL3-AS2	1.974671887	0.009036234
AL451085.3	-1.892439719	0.009315431
AC008663.2	1.691026995	0.009374263
AC107959.4	-1.459805249	0.009402334
LINC00520	1.576922937	0.009526301
AC244100.2	2.11942859	0.009656466
MIR1915HG	-1.959544887	0.009689867
LINC01003	-1.507004057	0.009721902
LINC01635	-2.071504404	0.009772431
AC007622.2	-1.851800957	0.00988899
AC100803.3	1.911792559	0.009891242
LINC02861	-1.775040544	0.009892855
TTTY5	2.301325239	0.009910355
GAS1RR	-1.829110763	0.009962844
AL136984.1	3.012638075	0.009979508
ST7-AS1	-1.563539108	0.010090303
AC097381.1	1.557706738	0.010164833
LINC01812	-1.804161255	0.010210288
LINC01133	-2.66656576	0.01031671
FOXD3-AS1	1.38197926	0.010366219
AC093690.1	1.438634885	0.01043872
AL391832.2	-1.460220254	0.01053655
AC010485.1	-1.746340981	0.010848278
COLCA1	1.255924433	0.010900931
AC024560.4	-1.979793907	0.01114465
AC004039.1	1.622779185	0.011238176
AL022341.1	2.058185429	0.011314754
AC009237.14	-1.524683439	0.011340061
Z97205.2	1.272855605	0.011375771
AC013486.1	1.862408878	0.011378787
RNF213-AS1	2.210425818	0.011452168
LINGO1-AS2	1.853692835	0.011525576
AL512662.2	1.604831327	0.011572343
MRGPRF-AS1	1.36398097	0.011620405
AL353748.3	-1.372846211	0.011790239
AC008429.1	1.88911124	0.011811542
PTPRD-AS1	2.093124111	0.011839997
AC080129.2	1.674849005	0.01186753
AP002026.1	-2.280555497	0.011902123
IL6R-AS1	1.710320463	0.012017251
NR2F2-AS1	-1.803975282	0.01213192
AC034236.2	2.095213241	0.012188404
LINC01018	-2.400022233	0.012239324
AL360219.2	-2.757092946	0.01247102
AL161421.1	-1.707675394	0.012479833
AC010931.1	1.740534065	0.012493203
AC104958.1	1.310512447	0.01263344
AL592078.2	1.489166026	0.012723033
RPL34-AS1	-1.793794822	0.012787587
FAM66C	-1.76491903	0.0130304
LINC00592	-1.277668519	0.013037172
AC073263.2	2.105329396	0.013138975
LEMD1-AS1	2.299188227	0.013277742
AL138828.1	2.082058858	0.013402843
TBC1D8-AS1	-1.654253463	0.013492882
PCOTH	-1.701724317	0.013574224
LINC00051	2.040342433	0.013675972
FOXN3-AS2	1.948326061	0.013808084
LINC01243	-2.546192516	0.013833752
LINC01360	1.596562572	0.013995812
JPX	-1.250092393	0.014007214
LINC01120	1.627853168	0.014254461
PVT1	1.26418485	0.014452864
AC091978.1	-1.238738977	0.014516067
AC010247.1	-1.446771643	0.014571538
MELTF-AS1	2.090655167	0.014727801
MIR4307HG	-2.066035684	0.014748548
AC010542.2	1.660936137	0.014987515
LINC02577	1.670242186	0.015066363
LINC00638	1.20986685	0.015277406
LINC00605	-2.081623132	0.015343183
EPB41L4A-DT	2.150021286	0.015563309
C9orf62	1.811208415	0.015599236
MCM8-AS1	1.666481033	0.015609371
LINC00824	1.760443379	0.01582276
SNHG20	-2.244494076	0.015837805
KCNIP2-AS1	1.504811708	0.015887711
LINC01069	1.852269851	0.016197169
ERVK13-1	-1.885506827	0.016199867
GABPB1-IT1	-1.260382719	0.016402482
LINC00271	-1.980962547	0.016532809
KRT7-AS	1.338397091	0.016546143
AC254562.2	-1.200931002	0.016560663
AL022313.4	1.810784592	0.016744839
C11orf72	1.347200665	0.016749314
AC004839.2	-1.62643952	0.016830902
LINC01114	1.696006354	0.017037046
TEX36-AS1	-2.117701105	0.01706912
AC073508.3	-1.75452292	0.017249261
C22orf24	1.683948318	0.018003745
AC109466.1	-2.003968819	0.018042337
AC083799.1	-1.562503923	0.018180133
KCNMA1-AS1	2.035857732	0.018331123
LOXL1-AS1	-1.499686852	0.018404741
AC100821.2	2.480309029	0.018446722
AL132822.1	-1.264862403	0.018451294
SLC8A1-AS1	2.001693932	0.01846953
AL008638.2	-1.930667941	0.018515371
TBILA	-2.144656342	0.018591082
LINC02380	1.74000392	0.018680117
Z83847.1	-2.070564699	0.018700477
AC009831.1	-1.164383194	0.018707327
AL157831.2	2.272671412	0.018789341
LINC02703	1.345902052	0.018915344
C3orf79	-2.10488163	0.019260272
AC099506.1	-1.521166626	0.01926718
AL390728.6	-1.291115361	0.019267873
AC090152.1	-2.820552891	0.019354619
AC005498.2	-1.468505211	0.019407173
AC106028.3	1.608233982	0.019500802
AL353708.3	1.869514195	0.019515555
AP002884.3	-2.0503785	0.019598672
MIR4290HG	2.130324591	0.01964268
AL138756.1	1.184591267	0.019666878
HAGLR	-2.393946398	0.019673718
LINC01111	-2.057527989	0.020345823
AL360093.1	1.439368435	0.020989758
MTUS2-AS1	1.308430425	0.021232718
AL445931.1	-1.872200609	0.021328291
AC108482.2	1.498614891	0.02133081
AL162274.2	-1.833382909	0.021421013
AC009812.4	-1.737394954	0.021784729
AL357507.1	2.057073561	0.021882101
C5orf64-AS1	1.842086204	0.021959711
NRAD1	1.795435319	0.022245371
GLIDR	-1.307444473	0.022403049
LINC002481	1.835717911	0.022524757
FOXP1-AS1	1.971182302	0.022578425
LINC01816	1.699743859	0.02273897
AP000223.1	-1.396484115	0.022803672
AC079807.1	-2.189987909	0.022871565
LINC01538	1.896960612	0.023093937
RTCA-AS1	1.695563341	0.023200868
AC073073.2	-1.961959026	0.023203644
LINC00311	1.391392438	0.023265723
CSMD2-AS1	1.347338569	0.023427582
ACTA2-AS1	-2.237503093	0.023428714
AL359715.3	-1.91782389	0.023464912
AL391097.1	1.261182914	0.023476844
PARD6G-AS1	1.829224814	0.023907974
LINC01254	-1.549839846	0.024204258
MIR302CHG	-1.219885241	0.024779607
LINC01566	1.03510162	0.02495889
PCAT6	1.195196094	0.024985502
Z93930.2	-1.969359552	0.02519845
AC093583.1	1.52603272	0.025219426
AC011995.1	1.166675682	0.025403206
AL353581.1	1.472544492	0.025440871
LINC01687	1.586489788	0.025526063
AC106875.1	1.651777659	0.025612011
LINC01583	1.708418789	0.025643936
AC096642.1	-1.888777091	0.025692528
LINC02683	-1.523392249	0.025715474
AC025419.1	-1.727249131	0.025757361
AC110619.1	1.803941736	0.025834987
AC007601.1	1.484111472	0.025948733
AL353807.2	-1.135150903	0.026060748
AL499627.1	1.467482432	0.02623441
AC012409.1	2.093557407	0.026265881
LINC01782	-1.293840815	0.02643127
AC124862.1	1.442777152	0.026561838
AL137003.1	-1.096070255	0.0266802
LINC01393	-2.215072466	0.027132126
AC015845.2	1.538404895	0.027332006
FP325330.1	1.317347505	0.027459689
SEC24B-AS1	-1.035584845	0.027748871
FAM182B	1.393186882	0.027775627
VAC14-AS1	-1.764365355	0.027909241
AC009318.1	1.51586471	0.028017301
AC011503.1	1.422816004	0.028090234
AP000459.3	-1.688196405	0.028222492
MBNL1-AS1	-1.659512532	0.028344525
AC100814.2	-1.316157169	0.028612173
INTS6-AS1	-1.924118624	0.028913644
AC124016.2	-1.087650006	0.028973523
AL604028.1	-1.229042619	0.028992063
AC021269.3	1.942509685	0.029008097
AL365203.2	-1.544080828	0.029171237
AC119674.1	-1.657606737	0.02918723
LINC02624	1.591582035	0.029238444
LINC01088	1.804907087	0.029363563
LINC01153	1.772297297	0.029408299
LINC01343	1.214358509	0.029428984
AC072039.2	-1.876055917	0.029746891
MIR155HG	-0.995028225	0.029777551
AL713998.1	1.879458539	0.029939895
AC104461.1	-1.491680394	0.030041712
AC011124.1	1.604158898	0.030287748
HDAC2-AS2	1.944039357	0.030342456
AC005730.2	1.354469678	0.030396653
AC079305.2	-1.488280977	0.030473519
AF131216.4	-1.621685137	0.030595345
AL161668.3	-1.537375895	0.030869072
AP000802.1	-1.523525022	0.030895664
AC048341.1	-1.004056302	0.03123555
C15orf54	-1.76660778	0.03129459
AC016065.1	-1.15659223	0.031411383
AC009166.1	-1.466227601	0.03199808
AF096876.1	1.537619985	0.03202182
AL139348.1	-1.322531268	0.032435101
AC005009.1	1.439258165	0.032731725
AC078795.3	-1.89223194	0.032897575
APCDD1L-DT	1.084672528	0.032939519
AC010980.2	-1.840855767	0.032995841
AP003119.3	-1.792453218	0.033000426
1-Dec	1.585004983	0.033012364
AC135050.6	-1.001688239	0.033417651
AF131215.7	1.738994439	0.033496921
ERICH3-AS1	1.648177584	0.033557863
ZNF436-AS1	0.99036518	0.033559028
ST7-OT4	1.980660175	0.033573781
Z84468.1	1.952001744	0.033592542
AC073195.2	1.361921949	0.033766532
AC010198.1	-2.055518896	0.03383391
AC016727.1	-1.248145632	0.033840752
AC068205.2	-1.393561363	0.033882321
AC093525.6	1.519594735	0.034109685
AL445647.1	1.573323946	0.034167569
EML4-AS1	-1.827545452	0.034428088
LINC02712	1.38550804	0.034444786
AC026748.3	-1.036237863	0.034475881
AC096531.2	1.993506562	0.034583289
AL358216.1	-1.45464251	0.034720114
AC009159.3	-1.57871396	0.034817566
BOLA3-AS1	1.453844822	0.034836633
LINC01913	1.169615096	0.03484098
CASC2	-1.777717201	0.034890453
HOXA10-AS	-1.89313674	0.035192307
AL137786.1	1.450768066	0.035335929
AC002467.1	-1.909877084	0.035469636
PRORY	1.44664373	0.035488911
AC105046.1	1.686478696	0.035703729
AC007595.1	0.956429607	0.035789899
AL033527.3	-1.836003362	0.035815534
PSMA3-AS1	-1.040435184	0.035880158
AC006252.1	1.125277162	0.035924652
LINC00382	-1.343188387	0.035939595
LINC02349	-1.816663834	0.0359695
GPRC5D-AS1	1.840596109	0.036138466
AC090821.2	1.695296679	0.036149167
DLX6-AS1	-1.571106646	0.03616663
MIF-AS1	-1.219945195	0.036507425
DUBR	-1.827025505	0.036874082
AL355592.1	1.416772934	0.036913199
LINC01753	1.418632642	0.036954512
LINC00163	1.077593388	0.037143365
AC044839.1	1.31013083	0.037383367
MIR4453HG	-1.082474238	0.037476304
AC022929.2	-1.729868976	0.03783967
C5orf66	0.996277696	0.037857308
AL359921.1	1.748655626	0.038122444
CEP83-DT	-1.472080615	0.038138627
LINC00518	-1.930792376	0.038181047
AL136981.3	1.442771429	0.038301874
C3orf35	1.037761219	0.03839526
LINC00396	1.385186931	0.038505274
RASSF1-AS1	-1.120191653	0.038538949
PKIA-AS1	-1.311815512	0.038570759
AC090987.1	2.031541685	0.038571954
LINC00968	-1.551656908	0.038576814
POU6F2-AS2	2.128901797	0.039021941
UBA6-AS1	1.711012821	0.039198879
AC004817.2	1.407309137	0.039263463
PPP3CB-AS1	-0.957930846	0.039355995
CSNK1G2-AS1	1.107437343	0.039502045
AC007405.2	1.434036345	0.039531713
PSMG3-AS1	-1.751723571	0.03961273
AC007255.1	1.033132853	0.039826067
LINC02114	1.884033708	0.040169295
AL136040.1	-1.764374162	0.040270766
AC008764.7	-1.562273434	0.040479365
AC139887.2	-1.609329798	0.04048006
SBNO1-AS1	0.987992659	0.04048911
LINC02502	-1.73679068	0.040825632
LMO7DN	-1.743741836	0.040948917
LINC00845	-1.34475569	0.040977267
AC012085.2	1.725809216	0.041192562
LINC01465	-1.095466732	0.041239248
AC012184.3	-1.70171108	0.041267792
TTN-AS1	-1.030168513	0.041290283
AL354863.1	-1.462681809	0.041565732
AC090409.1	1.047541767	0.041633942
AL591643.1	1.552229427	0.041879585
LINC00921	1.101650757	0.041881385
AC004852.2	1.412980952	0.04194701
LINC01977	1.761462971	0.041953379
AC006504.7	-1.093469576	0.042039431
AC073111.3	0.905404641	0.042217699
AC022031.1	1.160194198	0.042233021
AL360270.2	-1.685122349	0.042373525
NDUFV2-AS1	-1.757598313	0.04250789
LBX2-AS1	0.923230181	0.042770888
ZNF649-AS1	-1.502766475	0.042881031
LINC02375	-1.526205783	0.043003446
NECTIN3-AS1	0.941788254	0.043114275
AC026471.4	-1.179659071	0.043242192
BX890604.2	1.208689048	0.043405294
LINC01405	1.808989898	0.043606296
AC005005.3	-1.033175981	0.043634688
SLC25A48-AS1	1.512897793	0.043667554
AL121809.2	1.674145353	0.043702692
AC004076.2	-1.461462771	0.043973416
CYP1B1-AS1	-1.281437314	0.044015722
NRSN2-AS1	-0.997899214	0.04476697
LINC00934	-1.044343288	0.045954538
RAP2C-AS1	-1.535826817	0.046461359
LINC02249	1.684791022	0.046696955
LINC00909	-1.193111344	0.046715108
LINC00838	1.445246546	0.046838424
MIR124-2HG	-1.678424191	0.046953751
AC009365.1	1.164304156	0.047131267
AC073476.3	-1.155928884	0.047412148
LINC01525	-1.263747284	0.047599981
PCAT4	1.40581358	0.047648201
AL138976.2	-1.057698526	0.047827094
AL513548.3	-1.792082822	0.048014279
AC237221.1	1.800935387	0.048061578
LCT-AS1	-1.733759831	0.048290357
C12orf80	1.723744365	0.048421903
AL512791.2	-1.390582679	0.048661589
SOX2-OT	-2.353961105	0.048678186
ZFY-AS1	2.285976892	0.048919059
AC018647.2	-0.913944296	0.049165827
AC107021.2	1.048628082	0.04923897
AC139530.1	-1.564924067	0.049472224
LINC01089	0.884814889	0.049641496
